# Supplementary material for: iGEMS: an integrated model for identification of alternative exon usage events
Source: Nucleic Acids Res. 2016 Apr 19;44(11):e109. doi: 10.1093/nar/gkw263 (PMC4914109; doi:10.1093/nar/gkw263)
Supplement: Supplementary Data [file gkw263_Supplementary_Data.zip]

Archive with 2 entries (2 files):
- Supporting_File_1.pdf
- nar-03094-met-n-2015-File009.xlsx
