# Supplementary material for: iGEMS: an integrated model for identification of alternative exon usage events
Source: Nucleic Acids Res. 2016 Apr 19;44(11):e109. doi: 10.1093/nar/gkw263 (PMC4914109; doi:10.1093/nar/gkw263)
Supplement: Supplementary Data [file gkw263_Supplementary_Data.zip › nar-03094-met-n-2015-File009.xlsx]

## Sheet: Table S1
Table S1: Murine Primer sequences used for RT-qPCR. Provides information on primers used for murine validation based on: Ensembl 71 Apr 2013. It includes primer name, Ensembl Gene ID, Ensembl Transcript ID (*more than 1 transcript with target Ensembl Exon ID), Ensembl Exon ID, sequence, product length and corresponding color (demarcating control or candidate AEU). Each RT-qPCR assay was validarte…
Primer Name	Ensemble Gene ID	Target Ensemble Exon ID	Sequence from 5' to 3'	Respective colour	Product Length (bp)	Slope	Efficiency	R Squared
Akt2 Alternative exon FWR	ENSMUSG00000004056	ENSMUSE00000676359	GAGGGTCTCTTTGGCTACTGA	Red	158	-3.52	0.93	0.995
Akt2 Alternative exon REV			GGAGCCAGCCTTCTTTGATG
Akt2 Constitutively expressed exon FWR	ENSMUSG00000004056	ENSMUSE00000521160	GCTTGCGGTCTGATGTTTTCT	Blue	74	-3.51	0.93	0.993
Akt2 Constitutively expressed exon REV			GCCTTTTCCAGCCACAAACA
Agpat1 Alternative exon FWR	ENSMUSG00000034254	ENSMUSE00000934556	ATGGGCGGGAGACGAGAAC	Red	99	-3.61	0.89	0.99
Agpat1 Alternative exon REV			AGCTCCATTCTGGTCACCTTT
Agpat1 Constitutively expressed exon FWR	ENSMUSG00000034254	ENSMUSE00000707276	CCCCCACCATTCCTACCGAT	Blue	89	-3.41	0.97	0.999
Agpat1 Constitutively expressed exon REV			GCGACAGGATTTGGGGATGT
Pde4dip Alternative exon FWR	ENSMUSG00000038170	ENSMUSE00000444612	GAGGTCGATGCTACCGATGG	Red	100	-3.35	0.99	0.998
Pde4dip Alternative exon REV			CTTCCCCAATCTGCTGTTGC
Pde4dip Constitutively expressed exon FWR	ENSMUSG00000038170	ENSMUSE00000565999	CCTCAAGCTGCGCATCTACT	Blue	79	-3.32	1	0.997
Pde4dip Constitutively expressed exon REV			CCGCTTGTAGACATCCTCCC
Clstn3 Alternative exon FWR	ENSMUSG00000008153	ENSMUSE00001141623	ATTGTGGTATGCGTGGGCTT	Red	70	-3.56	0.91	0.998
Clstn3 Alternative exon REV			GATGAAGGGAGTGGATCCGAA
Clstn3 Constitutively expressed exon FWR	ENSMUSG00000008153	ENSMUSE00000249724	GCCTCTATGCATGTCGGGAG	Blue	137	-3.56	0.91	0.997
Clstn3 Constitutively expressed exon REV			CAGGGCATGGTTGAAGGTCT
Xrcc6 Alternative exon FWR	ENSMUSG00000022471	ENSMUSE00000905511	ACCAGAGCAAGGCAGGACTA	Red	74	-3.63	0.89	0.995
Xrcc6 Alternative exon REV			TCTTGACCCAGAAGAGCCCAT
Xrcc6 Constituvely expressed exon FWR	ENSMUSG00000022471	ENSMUSE00000127291	GTTCGAATCTCAGGGTGAAGA	Blue	99	-3.4	0.97	0.997
Xrcc6 Constituvely expressed exon REV			TCCCGATCGCTGCTTATGAT
Rapgef5 Alternative exon FWR	ENSMUSG00000041992	ENSMUSE00000265751	AAACCACAAAGCCTACAGGGA	Red	71	-3.12	1.09	0.986
Rapgef5 Alternative exon REV			GCAGTAAGGGCATGAAAGGGA
Rapgef5 Constituvely expressed exon FWR	ENSMUSG00000041992	ENSMUSE00000438049	TTTCTTCGGATGAGTGCAGC	Blue	72	-3.2	1.05	0.996
Rapgef5 Constituvely expressed exon FWR			GCTTCACTCCCTTCTGCCAT
Rxrg Alternative exon FWR	ENSMUSG00000015843	ENSMUSE00000223466	CATGAAGTTTCCCACCGGCT	Red	70	-3.46	0.94	0.998
Rxrg Alternative exon REV			TACTGAAGGGCTCATGGACG
Rxrg Constituvely expressed exon FWR	ENSMUSG00000015843	ENSMUSE00000687625	GCATGCTCTTGTCGTGACCT	Blue	91	-3.34	0.99	0.996
Rxrg Constituvely expressed exon REV			TTTCCAATCCCAGGCAGACC

## Sheet: Table S2
Table S2: Gene Ontoloy of 'detected' genes between muscle and blood
muscle detected	blood detected		1444 elements included exclusively in "blood":				Blood GO specific catergories
ENSG00000000003	ENSG00000000419		ENSG00000005421				Category	Term	Count	Fold Enrichment	FDR
ENSG00000000419	ENSG00000000457		ENSG00000014257				GOTERM_BP_FAT	GO:0006955~immune response	47	3.64218	4.60076e-11
ENSG00000000457	ENSG00000000460		ENSG00000022355				GOTERM_BP_FAT	GO:0006952~defense response	42	3.65163	1.42815e-09
ENSG00000000460	ENSG00000000938		ENSG00000035720				GOTERM_BP_FAT	GO:0009611~response to wounding	37	3.73284	2.43958e-08
ENSG00000000938	ENSG00000000971		ENSG00000050344				GOTERM_BP_FAT	GO:0006954~inflammatory response	27	4.44215	6.47153e-07
ENSG00000000971	ENSG00000001036		ENSG00000066279				GOTERM_BP_FAT	GO:0007186~G-protein coupled receptor protein signaling pathway	53	2.52353	9.46491e-07
ENSG00000001036	ENSG00000001084		ENSG00000069206				GOTERM_MF_FAT	GO:0001608~nucleotide receptor activity, G-protein coupled	10	18.9699	1.80941e-06
ENSG00000001084	ENSG00000001167		ENSG00000072080				GOTERM_MF_FAT	GO:0045028~purinergic nucleotide receptor activity, G-protein coupled	10	18.9699	1.80941e-06
ENSG00000001167	ENSG00000001460		ENSG00000073737				GOTERM_BP_FAT	GO:0007166~cell surface receptor linked signal transduction	70	2.01666	1.08824e-05
ENSG00000001460	ENSG00000001461		ENSG00000078401				GOTERM_MF_FAT	GO:0001614~purinergic nucleotide receptor activity	10	15.2813	1.52315e-05
ENSG00000001461	ENSG00000001497		ENSG00000078589				GOTERM_MF_FAT	GO:0016502~nucleotide receptor activity	10	15.2813	1.52315e-05
ENSG00000001497	ENSG00000001561		ENSG00000080986				GOTERM_BP_FAT	GO:0006935~chemotaxis	17	5.68123	8.22296e-05
ENSG00000001561	ENSG00000001617		ENSG00000081148				GOTERM_BP_FAT	GO:0042330~taxis	17	5.68123	8.22296e-05
ENSG00000001617	ENSG00000001626		ENSG00000083782
ENSG00000001626	ENSG00000001629		ENSG00000086696
ENSG00000001629	ENSG00000001630		ENSG00000090104
ENSG00000001630	ENSG00000001631		ENSG00000092067
ENSG00000001631	ENSG00000002016		ENSG00000093134
ENSG00000002016	ENSG00000002079		ENSG00000100106
ENSG00000002079	ENSG00000002330		ENSG00000100426
ENSG00000002330	ENSG00000002549		ENSG00000101916
ENSG00000002549	ENSG00000002586		ENSG00000101958
ENSG00000002586	ENSG00000002587		ENSG00000102245
ENSG00000002587	ENSG00000002726		ENSG00000102387
ENSG00000002726	ENSG00000002745		ENSG00000102837
ENSG00000002745	ENSG00000002746		ENSG00000104237
ENSG00000002746	ENSG00000002822		ENSG00000105205
ENSG00000002822	ENSG00000002834		ENSG00000105967
ENSG00000002834	ENSG00000002919		ENSG00000106328
ENSG00000002919	ENSG00000002933		ENSG00000106560
ENSG00000002933	ENSG00000003056		ENSG00000109047
ENSG00000003056	ENSG00000003096		ENSG00000109272
ENSG00000003096	ENSG00000003137		ENSG00000109851
ENSG00000003137	ENSG00000003147		ENSG00000110848
ENSG00000003147	ENSG00000003249		ENSG00000111247
ENSG00000003249	ENSG00000003393		ENSG00000111291
ENSG00000003393	ENSG00000003400		ENSG00000111729
ENSG00000003400	ENSG00000003402		ENSG00000111796
ENSG00000003402	ENSG00000003436		ENSG00000112029
ENSG00000003436	ENSG00000003509		ENSG00000112299
ENSG00000003509	ENSG00000003756		ENSG00000113088
ENSG00000003756	ENSG00000003987		ENSG00000113749
ENSG00000003987	ENSG00000003989		ENSG00000113946
ENSG00000003989	ENSG00000004059		ENSG00000116711
ENSG00000004059	ENSG00000004139		ENSG00000116824
ENSG00000004139	ENSG00000004142		ENSG00000117009
ENSG00000004142	ENSG00000004399		ENSG00000117091
ENSG00000004399	ENSG00000004455		ENSG00000118113
ENSG00000004455	ENSG00000004468		ENSG00000118193
ENSG00000004468	ENSG00000004478		ENSG00000118242
ENSG00000004478	ENSG00000004487		ENSG00000118402
ENSG00000004487	ENSG00000004534		ENSG00000118508
ENSG00000004534	ENSG00000004660		ENSG00000119917
ENSG00000004660	ENSG00000004700		ENSG00000119986
ENSG00000004700	ENSG00000004766		ENSG00000120251
ENSG00000004766	ENSG00000004776		ENSG00000120262
ENSG00000004776	ENSG00000004777		ENSG00000120280
ENSG00000004777	ENSG00000004779		ENSG00000121552
ENSG00000004779	ENSG00000004799		ENSG00000121807
ENSG00000004799	ENSG00000004809		ENSG00000122188
ENSG00000004809	ENSG00000004838		ENSG00000122728
ENSG00000004838	ENSG00000004848		ENSG00000123219
ENSG00000004848	ENSG00000004864		ENSG00000123838
ENSG00000004864	ENSG00000004866		ENSG00000123870
ENSG00000004866	ENSG00000004897		ENSG00000124103
ENSG00000004897	ENSG00000004939		ENSG00000124217
ENSG00000004939	ENSG00000004948		ENSG00000124237
ENSG00000004948	ENSG00000004961		ENSG00000124575
ENSG00000004961	ENSG00000004975		ENSG00000125245
ENSG00000004975	ENSG00000005001		ENSG00000125352
ENSG00000005001	ENSG00000005007		ENSG00000125631
ENSG00000005007	ENSG00000005020		ENSG00000125869
ENSG00000005020	ENSG00000005022		ENSG00000126262
ENSG00000005022	ENSG00000005059		ENSG00000126787
ENSG00000005059	ENSG00000005075		ENSG00000128011
ENSG00000005073	ENSG00000005100		ENSG00000128203
ENSG00000005075	ENSG00000005102		ENSG00000128254
ENSG00000005100	ENSG00000005108		ENSG00000128617
ENSG00000005102	ENSG00000005156		ENSG00000130487
ENSG00000005108	ENSG00000005175		ENSG00000130656
ENSG00000005156	ENSG00000005187		ENSG00000131126
ENSG00000005175	ENSG00000005189		ENSG00000131747
ENSG00000005187	ENSG00000005194		ENSG00000131979
ENSG00000005189	ENSG00000005206		ENSG00000133962
ENSG00000005194	ENSG00000005238		ENSG00000134061
ENSG00000005206	ENSG00000005243		ENSG00000134489
ENSG00000005238	ENSG00000005249		ENSG00000134545
ENSG00000005243	ENSG00000005302		ENSG00000134765
ENSG00000005249	ENSG00000005339		ENSG00000134827
ENSG00000005302	ENSG00000005379		ENSG00000134830
ENSG00000005339	ENSG00000005381		ENSG00000135973
ENSG00000005379	ENSG00000005421		ENSG00000136315
ENSG00000005381	ENSG00000005436		ENSG00000136327
ENSG00000005436	ENSG00000005448		ENSG00000136492
ENSG00000005448	ENSG00000005469		ENSG00000136634
ENSG00000005469	ENSG00000005471		ENSG00000137441
ENSG00000005471	ENSG00000005483		ENSG00000137462
ENSG00000005483	ENSG00000005486		ENSG00000138083
ENSG00000005486	ENSG00000005513		ENSG00000138160
ENSG00000005513	ENSG00000005700		ENSG00000138166
ENSG00000005700	ENSG00000005801		ENSG00000138722
ENSG00000005801	ENSG00000005810		ENSG00000140030
ENSG00000005810	ENSG00000005812		ENSG00000140093
ENSG00000005812	ENSG00000005844		ENSG00000140379
ENSG00000005844	ENSG00000005882		ENSG00000143032
ENSG00000005882	ENSG00000005884		ENSG00000143107
ENSG00000005884	ENSG00000005889		ENSG00000143178
ENSG00000005889	ENSG00000005893		ENSG00000143184
ENSG00000005893	ENSG00000005961		ENSG00000143498
ENSG00000005961	ENSG00000006007		ENSG00000143536
ENSG00000005981	ENSG00000006015		ENSG00000144583
ENSG00000006007	ENSG00000006016		ENSG00000145040
ENSG00000006015	ENSG00000006025		ENSG00000145365
ENSG00000006016	ENSG00000006042		ENSG00000145569
ENSG00000006025	ENSG00000006047		ENSG00000145649
ENSG00000006042	ENSG00000006059		ENSG00000145850
ENSG00000006047	ENSG00000006062		ENSG00000146038
ENSG00000006059	ENSG00000006071		ENSG00000146386
ENSG00000006062	ENSG00000006118		ENSG00000146410
ENSG00000006071	ENSG00000006125		ENSG00000146910
ENSG00000006116	ENSG00000006128		ENSG00000147119
ENSG00000006118	ENSG00000006194		ENSG00000147138
ENSG00000006125	ENSG00000006210		ENSG00000147614
ENSG00000006128	ENSG00000006282		ENSG00000148156
ENSG00000006194	ENSG00000006283		ENSG00000148734
ENSG00000006210	ENSG00000006327		ENSG00000149305
ENSG00000006282	ENSG00000006377		ENSG00000149534
ENSG00000006283	ENSG00000006432		ENSG00000150045
ENSG00000006327	ENSG00000006451		ENSG00000150337
ENSG00000006377	ENSG00000006453		ENSG00000151846
ENSG00000006432	ENSG00000006459		ENSG00000152207
ENSG00000006451	ENSG00000006468		ENSG00000152778
ENSG00000006453	ENSG00000006530		ENSG00000153165
ENSG00000006459	ENSG00000006534		ENSG00000154165
ENSG00000006468	ENSG00000006555		ENSG00000154589
ENSG00000006530	ENSG00000006576		ENSG00000155307
ENSG00000006534	ENSG00000006607		ENSG00000155816
ENSG00000006555	ENSG00000006611		ENSG00000155858
ENSG00000006576	ENSG00000006625		ENSG00000155961
ENSG00000006607	ENSG00000006634		ENSG00000156564
ENSG00000006611	ENSG00000006638		ENSG00000156574
ENSG00000006625	ENSG00000006652		ENSG00000157219
ENSG00000006634	ENSG00000006659		ENSG00000157315
ENSG00000006638	ENSG00000006695		ENSG00000158477
ENSG00000006652	ENSG00000006704		ENSG00000158516
ENSG00000006659	ENSG00000006712		ENSG00000158691
ENSG00000006695	ENSG00000006715		ENSG00000159055
ENSG00000006704	ENSG00000006740		ENSG00000160791
ENSG00000006712	ENSG00000006744		ENSG00000161133
ENSG00000006715	ENSG00000006747		ENSG00000162594
ENSG00000006740	ENSG00000006756		ENSG00000162997
ENSG00000006744	ENSG00000006757		ENSG00000163081
ENSG00000006747	ENSG00000006788		ENSG00000163098
ENSG00000006756	ENSG00000006831		ENSG00000163209
ENSG00000006757	ENSG00000006837		ENSG00000163221
ENSG00000006788	ENSG00000007001		ENSG00000163464
ENSG00000006831	ENSG00000007038		ENSG00000163600
ENSG00000006837	ENSG00000007047		ENSG00000163606
ENSG00000007001	ENSG00000007062		ENSG00000163623
ENSG00000007038	ENSG00000007080		ENSG00000163673
ENSG00000007047	ENSG00000007129		ENSG00000163705
ENSG00000007062	ENSG00000007168		ENSG00000163735
ENSG00000007080	ENSG00000007171		ENSG00000163737
ENSG00000007129	ENSG00000007174		ENSG00000163898
ENSG00000007168	ENSG00000007202		ENSG00000164411
ENSG00000007171	ENSG00000007216		ENSG00000164729
ENSG00000007174	ENSG00000007237		ENSG00000164744
ENSG00000007202	ENSG00000007255		ENSG00000165030
ENSG00000007216	ENSG00000007264		ENSG00000165471
ENSG00000007237	ENSG00000007312		ENSG00000165584
ENSG00000007255	ENSG00000007314		ENSG00000165591
ENSG00000007264	ENSG00000007341		ENSG00000165682
ENSG00000007312	ENSG00000007350		ENSG00000165694
ENSG00000007314	ENSG00000007372		ENSG00000165799
ENSG00000007341	ENSG00000007376		ENSG00000165879
ENSG00000007350	ENSG00000007384		ENSG00000165935
ENSG00000007372	ENSG00000007392		ENSG00000165953
ENSG00000007376	ENSG00000007402		ENSG00000166527
ENSG00000007384	ENSG00000007516		ENSG00000166845
ENSG00000007392	ENSG00000007520		ENSG00000166860
ENSG00000007402	ENSG00000007541		ENSG00000166928
ENSG00000007516	ENSG00000007545		ENSG00000167941
ENSG00000007520	ENSG00000007866		ENSG00000168148
ENSG00000007541	ENSG00000007908		ENSG00000168282
ENSG00000007545	ENSG00000007923		ENSG00000168356
ENSG00000007866	ENSG00000007933		ENSG00000168792
ENSG00000007908	ENSG00000007944		ENSG00000168795
ENSG00000007923	ENSG00000007952		ENSG00000168875
ENSG00000007933	ENSG00000007968		ENSG00000169035
ENSG00000007944	ENSG00000008018		ENSG00000169313
ENSG00000007952	ENSG00000008056		ENSG00000169385
ENSG00000007968	ENSG00000008083		ENSG00000169397
ENSG00000008018	ENSG00000008086		ENSG00000169413
ENSG00000008056	ENSG00000008118		ENSG00000169429
ENSG00000008083	ENSG00000008128		ENSG00000169508
ENSG00000008086	ENSG00000008130		ENSG00000169605
ENSG00000008118	ENSG00000008196		ENSG00000169635
ENSG00000008128	ENSG00000008197		ENSG00000169676
ENSG00000008130	ENSG00000008226		ENSG00000170385
ENSG00000008196	ENSG00000008256		ENSG00000170425
ENSG00000008197	ENSG00000008277		ENSG00000170468
ENSG00000008226	ENSG00000008282		ENSG00000170509
ENSG00000008256	ENSG00000008283		ENSG00000170608
ENSG00000008277	ENSG00000008294		ENSG00000171049
ENSG00000008282	ENSG00000008300		ENSG00000171189
ENSG00000008283	ENSG00000008311		ENSG00000171405
ENSG00000008294	ENSG00000008323		ENSG00000171509
ENSG00000008300	ENSG00000008324		ENSG00000171564
ENSG00000008311	ENSG00000008382		ENSG00000171643
ENSG00000008323	ENSG00000008394		ENSG00000171671
ENSG00000008324	ENSG00000008405		ENSG00000171860
ENSG00000008382	ENSG00000008438		ENSG00000172123
ENSG00000008394	ENSG00000008441		ENSG00000172322
ENSG00000008405	ENSG00000008513		ENSG00000172476
ENSG00000008438	ENSG00000008516		ENSG00000172568
ENSG00000008441	ENSG00000008517		ENSG00000172673
ENSG00000008513	ENSG00000008710		ENSG00000172680
ENSG00000008516	ENSG00000008735		ENSG00000173088
ENSG00000008517	ENSG00000008838		ENSG00000173110
ENSG00000008710	ENSG00000008853		ENSG00000173198
ENSG00000008735	ENSG00000008869		ENSG00000173404
ENSG00000008838	ENSG00000008952		ENSG00000173597
ENSG00000008853	ENSG00000008988		ENSG00000173928
ENSG00000008869	ENSG00000009307		ENSG00000173930
ENSG00000008952	ENSG00000009335		ENSG00000174125
ENSG00000008988	ENSG00000009413		ENSG00000174482
ENSG00000009307	ENSG00000009694		ENSG00000174776
ENSG00000009335	ENSG00000009709		ENSG00000174946
ENSG00000009413	ENSG00000009724		ENSG00000175018
ENSG00000009694	ENSG00000009765		ENSG00000175040
ENSG00000009709	ENSG00000009780		ENSG00000175773
ENSG00000009724	ENSG00000009790		ENSG00000175857
ENSG00000009765	ENSG00000009830		ENSG00000176183
ENSG00000009780	ENSG00000009844		ENSG00000176208
ENSG00000009790	ENSG00000009950		ENSG00000176410
ENSG00000009830	ENSG00000009954		ENSG00000176761
ENSG00000009844	ENSG00000010017		ENSG00000176887
ENSG00000009950	ENSG00000010030		ENSG00000176928
ENSG00000009954	ENSG00000010072		ENSG00000177272
ENSG00000010017	ENSG00000010165		ENSG00000177324
ENSG00000010030	ENSG00000010219		ENSG00000177468
ENSG00000010072	ENSG00000010244		ENSG00000177483
ENSG00000010165	ENSG00000010256		ENSG00000177721
ENSG00000010219	ENSG00000010270		ENSG00000178082
ENSG00000010244	ENSG00000010278		ENSG00000178093
ENSG00000010256	ENSG00000010282		ENSG00000178146
ENSG00000010270	ENSG00000010292		ENSG00000178645
ENSG00000010278	ENSG00000010295		ENSG00000178654
ENSG00000010282	ENSG00000010310		ENSG00000178977
ENSG00000010292	ENSG00000010318		ENSG00000179082
ENSG00000010295	ENSG00000010319		ENSG00000179141
ENSG00000010310	ENSG00000010322		ENSG00000179331
ENSG00000010318	ENSG00000010327		ENSG00000179709
ENSG00000010319	ENSG00000010361		ENSG00000179772
ENSG00000010322	ENSG00000010379		ENSG00000179813
ENSG00000010327	ENSG00000010404		ENSG00000179826
ENSG00000010361	ENSG00000010438		ENSG00000180138
ENSG00000010379	ENSG00000010539		ENSG00000180178
ENSG00000010404	ENSG00000010610		ENSG00000180284
ENSG00000010438	ENSG00000010626		ENSG00000180383
ENSG00000010539	ENSG00000010671		ENSG00000180658
ENSG00000010610	ENSG00000010704		ENSG00000181218
ENSG00000010626	ENSG00000010803		ENSG00000181374
ENSG00000010671	ENSG00000010810		ENSG00000181467
ENSG00000010704	ENSG00000010818		ENSG00000181631
ENSG00000010803	ENSG00000010932		ENSG00000181800
ENSG00000010810	ENSG00000011007		ENSG00000181963
ENSG00000010818	ENSG00000011009		ENSG00000182050
ENSG00000010932	ENSG00000011021		ENSG00000182271
ENSG00000011007	ENSG00000011028		ENSG00000182324
ENSG00000011009	ENSG00000011052		ENSG00000182489
ENSG00000011021	ENSG00000011083		ENSG00000182782
ENSG00000011028	ENSG00000011105		ENSG00000182795
ENSG00000011052	ENSG00000011114		ENSG00000182890
ENSG00000011083	ENSG00000011132		ENSG00000182921
ENSG00000011105	ENSG00000011143		ENSG00000183155
ENSG00000011114	ENSG00000011198		ENSG00000183161
ENSG00000011132	ENSG00000011201		ENSG00000183423
ENSG00000011143	ENSG00000011243		ENSG00000183615
ENSG00000011198	ENSG00000011258		ENSG00000183674
ENSG00000011201	ENSG00000011260		ENSG00000183691
ENSG00000011243	ENSG00000011275		ENSG00000183706
ENSG00000011258	ENSG00000011295		ENSG00000183770
ENSG00000011260	ENSG00000011304		ENSG00000183813
ENSG00000011275	ENSG00000011332		ENSG00000184293
ENSG00000011295	ENSG00000011347		ENSG00000185112
ENSG00000011304	ENSG00000011376		ENSG00000185130
ENSG00000011332	ENSG00000011405		ENSG00000185294
ENSG00000011347	ENSG00000011422		ENSG00000185477
ENSG00000011376	ENSG00000011426		ENSG00000185670
ENSG00000011405	ENSG00000011451		ENSG00000185899
ENSG00000011422	ENSG00000011454		ENSG00000186130
ENSG00000011426	ENSG00000011465		ENSG00000186265
ENSG00000011451	ENSG00000011478		ENSG00000186496
ENSG00000011454	ENSG00000011485		ENSG00000186871
ENSG00000011465	ENSG00000011523		ENSG00000186910
ENSG00000011478	ENSG00000011566		ENSG00000187005
ENSG00000011485	ENSG00000011590		ENSG00000187037
ENSG00000011523	ENSG00000011600		ENSG00000187474
ENSG00000011566	ENSG00000011638		ENSG00000187510
ENSG00000011590	ENSG00000011677		ENSG00000188000
ENSG00000011600	ENSG00000012048		ENSG00000188042
ENSG00000011638	ENSG00000012061		ENSG00000188340
ENSG00000011677	ENSG00000012124		ENSG00000188375
ENSG00000012048	ENSG00000012171		ENSG00000188403
ENSG00000012061	ENSG00000012174		ENSG00000188610
ENSG00000012124	ENSG00000012211		ENSG00000188626
ENSG00000012171	ENSG00000012223		ENSG00000188649
ENSG00000012174	ENSG00000012232		ENSG00000188784
ENSG00000012211	ENSG00000012660		ENSG00000189099
ENSG00000012223	ENSG00000012779		ENSG00000189295
ENSG00000012232	ENSG00000012817		ENSG00000196240
ENSG00000012660	ENSG00000012822		ENSG00000196260
ENSG00000012779	ENSG00000012963		ENSG00000196262
ENSG00000012817	ENSG00000012983		ENSG00000196550
ENSG00000012822	ENSG00000013016		ENSG00000196584
ENSG00000012963	ENSG00000013275		ENSG00000196664
ENSG00000012983	ENSG00000013288		ENSG00000196747
ENSG00000013016	ENSG00000013293		ENSG00000196778
ENSG00000013275	ENSG00000013297		ENSG00000196787
ENSG00000013288	ENSG00000013306		ENSG00000196873
ENSG00000013293	ENSG00000013364		ENSG00000196890
ENSG00000013297	ENSG00000013374		ENSG00000197057
ENSG00000013306	ENSG00000013375		ENSG00000197176
ENSG00000013364	ENSG00000013441		ENSG00000197301
ENSG00000013374	ENSG00000013503		ENSG00000197405
ENSG00000013375	ENSG00000013523		ENSG00000197465
ENSG00000013392	ENSG00000013561		ENSG00000197632
ENSG00000013441	ENSG00000013563		ENSG00000197670
ENSG00000013503	ENSG00000013573		ENSG00000197705
ENSG00000013523	ENSG00000013583		ENSG00000197934
ENSG00000013561	ENSG00000013588		ENSG00000197992
ENSG00000013563	ENSG00000013619		ENSG00000198088
ENSG00000013573	ENSG00000013725		ENSG00000198468
ENSG00000013583	ENSG00000013810		ENSG00000198597
ENSG00000013588	ENSG00000014123		ENSG00000198734
ENSG00000013619	ENSG00000014138		ENSG00000198798
ENSG00000013725	ENSG00000014164		ENSG00000198973
ENSG00000013810	ENSG00000014216		ENSG00000199005
ENSG00000014123	ENSG00000014257		ENSG00000199135
ENSG00000014138	ENSG00000014641		ENSG00000199179
ENSG00000014164	ENSG00000014824		ENSG00000199283
ENSG00000014216	ENSG00000014914		ENSG00000199315
ENSG00000014641	ENSG00000014919		ENSG00000199415
ENSG00000014824	ENSG00000015133		ENSG00000199487
ENSG00000014914	ENSG00000015153		ENSG00000199508
ENSG00000014919	ENSG00000015171		ENSG00000199585
ENSG00000015133	ENSG00000015285		ENSG00000199638
ENSG00000015153	ENSG00000015413		ENSG00000199883
ENSG00000015171	ENSG00000015475		ENSG00000200021
ENSG00000015285	ENSG00000015479		ENSG00000200062
ENSG00000015413	ENSG00000015520		ENSG00000200168
ENSG00000015475	ENSG00000015532		ENSG00000200189
ENSG00000015479	ENSG00000015592		ENSG00000200209
ENSG00000015520	ENSG00000015676		ENSG00000200377
ENSG00000015532	ENSG00000016082		ENSG00000200485
ENSG00000015592	ENSG00000016391		ENSG00000200572
ENSG00000015676	ENSG00000016402		ENSG00000200579
ENSG00000016082	ENSG00000016864		ENSG00000200648
ENSG00000016391	ENSG00000017260		ENSG00000200883
ENSG00000016402	ENSG00000017427		ENSG00000200969
ENSG00000016490	ENSG00000017483		ENSG00000200975
ENSG00000016864	ENSG00000017797		ENSG00000201010
ENSG00000017260	ENSG00000018189		ENSG00000201145
ENSG00000017427	ENSG00000018236		ENSG00000201148
ENSG00000017483	ENSG00000018280		ENSG00000201179
ENSG00000017797	ENSG00000018408		ENSG00000201243
ENSG00000018189	ENSG00000018510		ENSG00000201277
ENSG00000018236	ENSG00000018610		ENSG00000201394
ENSG00000018280	ENSG00000018625		ENSG00000201431
ENSG00000018408	ENSG00000018699		ENSG00000201492
ENSG00000018510	ENSG00000018869		ENSG00000201527
ENSG00000018610	ENSG00000019102		ENSG00000201548
ENSG00000018625	ENSG00000019144		ENSG00000201763
ENSG00000018699	ENSG00000019169		ENSG00000202047
ENSG00000018869	ENSG00000019186		ENSG00000202063
ENSG00000019102	ENSG00000019485		ENSG00000202200
ENSG00000019144	ENSG00000019505		ENSG00000202300
ENSG00000019169	ENSG00000019549		ENSG00000202343
ENSG00000019186	ENSG00000019582		ENSG00000202383
ENSG00000019485	ENSG00000019991		ENSG00000202422
ENSG00000019505	ENSG00000019995		ENSG00000203497
ENSG00000019549	ENSG00000020129		ENSG00000203616
ENSG00000019582	ENSG00000020181		ENSG00000203721
ENSG00000019991	ENSG00000020256		ENSG00000203729
ENSG00000019995	ENSG00000020426		ENSG00000203814
ENSG00000020129	ENSG00000020577		ENSG00000203909
ENSG00000020181	ENSG00000020633		ENSG00000204010
ENSG00000020256	ENSG00000020922		ENSG00000204020
ENSG00000020426	ENSG00000021300		ENSG00000204103
ENSG00000020577	ENSG00000021355		ENSG00000204165
ENSG00000020633	ENSG00000021488		ENSG00000204282
ENSG00000020922	ENSG00000021574		ENSG00000204380
ENSG00000021300	ENSG00000021645		ENSG00000204439
ENSG00000021355	ENSG00000021762		ENSG00000204478
ENSG00000021488	ENSG00000021776		ENSG00000204481
ENSG00000021574	ENSG00000021826		ENSG00000204538
ENSG00000021645	ENSG00000021852		ENSG00000204767
ENSG00000021762	ENSG00000022267		ENSG00000204950
ENSG00000021776	ENSG00000022277		ENSG00000205045
ENSG00000021826	ENSG00000022355		ENSG00000205056
ENSG00000021852	ENSG00000022556		ENSG00000205176
ENSG00000022267	ENSG00000022567		ENSG00000205274
ENSG00000022277	ENSG00000022840		ENSG00000205559
ENSG00000022556	ENSG00000022976		ENSG00000205664
ENSG00000022567	ENSG00000023041		ENSG00000205695
ENSG00000022840	ENSG00000023171		ENSG00000205784
ENSG00000022976	ENSG00000023191		ENSG00000205790
ENSG00000023041	ENSG00000023228		ENSG00000205809
ENSG00000023171	ENSG00000023287		ENSG00000205810
ENSG00000023191	ENSG00000023318		ENSG00000205837
ENSG00000023228	ENSG00000023330		ENSG00000205846
ENSG00000023287	ENSG00000023445		ENSG00000205856
ENSG00000023318	ENSG00000023516		ENSG00000205918
ENSG00000023330	ENSG00000023572		ENSG00000206028
ENSG00000023445	ENSG00000023608		ENSG00000206262
ENSG00000023516	ENSG00000023697		ENSG00000206617
ENSG00000023572	ENSG00000023734		ENSG00000206844
ENSG00000023608	ENSG00000023839		ENSG00000206907
ENSG00000023697	ENSG00000023892		ENSG00000206957
ENSG00000023734	ENSG00000023902		ENSG00000206964
ENSG00000023839	ENSG00000023909		ENSG00000207073
ENSG00000023892	ENSG00000024048		ENSG00000207091
ENSG00000023902	ENSG00000024422		ENSG00000207154
ENSG00000023909	ENSG00000024526		ENSG00000207186
ENSG00000024048	ENSG00000024862		ENSG00000207297
ENSG00000024422	ENSG00000025039		ENSG00000207312
ENSG00000024526	ENSG00000025156		ENSG00000207317
ENSG00000024862	ENSG00000025293		ENSG00000207408
ENSG00000025039	ENSG00000025423		ENSG00000207553
ENSG00000025156	ENSG00000025434		ENSG00000207636
ENSG00000025293	ENSG00000025708		ENSG00000207737
ENSG00000025423	ENSG00000025770		ENSG00000207767
ENSG00000025434	ENSG00000025772		ENSG00000207802
ENSG00000025708	ENSG00000025796		ENSG00000207814
ENSG00000025770	ENSG00000025800		ENSG00000207862
ENSG00000025772	ENSG00000026025		ENSG00000207926
ENSG00000025796	ENSG00000026036		ENSG00000207934
ENSG00000025800	ENSG00000026103		ENSG00000207939
ENSG00000026025	ENSG00000026297		ENSG00000207975
ENSG00000026036	ENSG00000026508		ENSG00000208008
ENSG00000026103	ENSG00000026559		ENSG00000211598
ENSG00000026297	ENSG00000026652		ENSG00000211611
ENSG00000026508	ENSG00000026751		ENSG00000211640
ENSG00000026559	ENSG00000026950		ENSG00000211642
ENSG00000026652	ENSG00000027001		ENSG00000211644
ENSG00000026751	ENSG00000027075		ENSG00000211648
ENSG00000026950	ENSG00000027644		ENSG00000211649
ENSG00000027001	ENSG00000027697		ENSG00000211650
ENSG00000027075	ENSG00000027847		ENSG00000211652
ENSG00000027644	ENSG00000027869		ENSG00000211653
ENSG00000027697	ENSG00000028116		ENSG00000211654
ENSG00000027847	ENSG00000028137		ENSG00000211655
ENSG00000027869	ENSG00000028203		ENSG00000211658
ENSG00000028116	ENSG00000028277		ENSG00000211659
ENSG00000028137	ENSG00000028310		ENSG00000211660
ENSG00000028203	ENSG00000028528		ENSG00000211663
ENSG00000028277	ENSG00000028839		ENSG00000211665
ENSG00000028310	ENSG00000029153		ENSG00000211667
ENSG00000028528	ENSG00000029363		ENSG00000211669
ENSG00000028839	ENSG00000029364		ENSG00000211672
ENSG00000029153	ENSG00000029534		ENSG00000211683
ENSG00000029363	ENSG00000029639		ENSG00000211688
ENSG00000029364	ENSG00000029725		ENSG00000211696
ENSG00000029534	ENSG00000029993		ENSG00000211698
ENSG00000029559	ENSG00000030066		ENSG00000211699
ENSG00000029639	ENSG00000030110		ENSG00000211706
ENSG00000029725	ENSG00000030304		ENSG00000211710
ENSG00000029993	ENSG00000030419		ENSG00000211713
ENSG00000030066	ENSG00000030582		ENSG00000211714
ENSG00000030110	ENSG00000031003		ENSG00000211716
ENSG00000030304	ENSG00000031081		ENSG00000211724
ENSG00000030419	ENSG00000031698		ENSG00000211728
ENSG00000030582	ENSG00000031823		ENSG00000211734
ENSG00000031003	ENSG00000032219		ENSG00000211745
ENSG00000031081	ENSG00000032389		ENSG00000211746
ENSG00000031691	ENSG00000032444		ENSG00000211765
ENSG00000031698	ENSG00000032742		ENSG00000211776
ENSG00000031823	ENSG00000033011		ENSG00000211777
ENSG00000032219	ENSG00000033030		ENSG00000211778
ENSG00000032389	ENSG00000033050		ENSG00000211779
ENSG00000032444	ENSG00000033100		ENSG00000211780
ENSG00000032742	ENSG00000033122		ENSG00000211782
ENSG00000033011	ENSG00000033170		ENSG00000211785
ENSG00000033030	ENSG00000033178		ENSG00000211786
ENSG00000033050	ENSG00000033327		ENSG00000211787
ENSG00000033100	ENSG00000033627		ENSG00000211788
ENSG00000033122	ENSG00000033800		ENSG00000211789
ENSG00000033170	ENSG00000033867		ENSG00000211790
ENSG00000033178	ENSG00000034053		ENSG00000211792
ENSG00000033327	ENSG00000034152		ENSG00000211794
ENSG00000033627	ENSG00000034239		ENSG00000211795
ENSG00000033800	ENSG00000034510		ENSG00000211797
ENSG00000033867	ENSG00000034533		ENSG00000211799
ENSG00000034053	ENSG00000034677		ENSG00000211801
ENSG00000034152	ENSG00000034693		ENSG00000211802
ENSG00000034239	ENSG00000034713		ENSG00000211803
ENSG00000034510	ENSG00000034971		ENSG00000211804
ENSG00000034533	ENSG00000035115		ENSG00000211806
ENSG00000034677	ENSG00000035141		ENSG00000211810
ENSG00000034693	ENSG00000035403		ENSG00000211816
ENSG00000034713	ENSG00000035499		ENSG00000211820
ENSG00000034971	ENSG00000035664		ENSG00000211826
ENSG00000035115	ENSG00000035681		ENSG00000211827
ENSG00000035141	ENSG00000035687		ENSG00000211829
ENSG00000035403	ENSG00000035720		ENSG00000211834
ENSG00000035499	ENSG00000035862		ENSG00000211835
ENSG00000035664	ENSG00000035928		ENSG00000211836
ENSG00000035681	ENSG00000036054		ENSG00000211837
ENSG00000035687	ENSG00000036257		ENSG00000211838
ENSG00000035862	ENSG00000036448		ENSG00000211839
ENSG00000035928	ENSG00000036530		ENSG00000211840
ENSG00000036054	ENSG00000036549		ENSG00000211841
ENSG00000036257	ENSG00000036565		ENSG00000211842
ENSG00000036448	ENSG00000036672		ENSG00000211843
ENSG00000036530	ENSG00000036828		ENSG00000211844
ENSG00000036549	ENSG00000037042		ENSG00000211845
ENSG00000036565	ENSG00000037241		ENSG00000211846
ENSG00000036672	ENSG00000037280		ENSG00000211847
ENSG00000036828	ENSG00000037474		ENSG00000211850
ENSG00000037042	ENSG00000037637		ENSG00000211851
ENSG00000037241	ENSG00000037749		ENSG00000211855
ENSG00000037280	ENSG00000037757		ENSG00000211857
ENSG00000037474	ENSG00000037897		ENSG00000211858
ENSG00000037637	ENSG00000038002		ENSG00000211859
ENSG00000037749	ENSG00000038210		ENSG00000211860
ENSG00000037757	ENSG00000038219		ENSG00000211861
ENSG00000037897	ENSG00000038274		ENSG00000211863
ENSG00000037965	ENSG00000038295		ENSG00000211867
ENSG00000038002	ENSG00000038358		ENSG00000211868
ENSG00000038210	ENSG00000038382		ENSG00000211870
ENSG00000038219	ENSG00000038427		ENSG00000211871
ENSG00000038274	ENSG00000038532		ENSG00000211873
ENSG00000038295	ENSG00000038945		ENSG00000211875
ENSG00000038358	ENSG00000039068		ENSG00000211876
ENSG00000038382	ENSG00000039123		ENSG00000211879
ENSG00000038427	ENSG00000039139		ENSG00000211880
ENSG00000038532	ENSG00000039319		ENSG00000211881
ENSG00000038945	ENSG00000039523		ENSG00000211886
ENSG00000039068	ENSG00000039560		ENSG00000211887
ENSG00000039123	ENSG00000039600		ENSG00000211888
ENSG00000039139	ENSG00000039650		ENSG00000211972
ENSG00000039319	ENSG00000039987		ENSG00000211976
ENSG00000039523	ENSG00000040199		ENSG00000211978
ENSG00000039537	ENSG00000040275		ENSG00000212171
ENSG00000039560	ENSG00000040341		ENSG00000212316
ENSG00000039600	ENSG00000040487		ENSG00000212559
ENSG00000039650	ENSG00000040531		ENSG00000212569
ENSG00000039987	ENSG00000040608		ENSG00000212601
ENSG00000040199	ENSG00000040633		ENSG00000212628
ENSG00000040275	ENSG00000040933		ENSG00000212743
ENSG00000040341	ENSG00000041353		ENSG00000212978
ENSG00000040487	ENSG00000041357		ENSG00000213221
ENSG00000040531	ENSG00000041515		ENSG00000213406
ENSG00000040608	ENSG00000041802		ENSG00000213500
ENSG00000040633	ENSG00000041880		ENSG00000213513
ENSG00000040933	ENSG00000041982		ENSG00000213694
ENSG00000041353	ENSG00000041988		ENSG00000213777
ENSG00000041357	ENSG00000042062		ENSG00000213801
ENSG00000041515	ENSG00000042088		ENSG00000213934
ENSG00000041802	ENSG00000042286		ENSG00000214039
ENSG00000041880	ENSG00000042304		ENSG00000214102
ENSG00000041982	ENSG00000042317		ENSG00000214425
ENSG00000041988	ENSG00000042429		ENSG00000214429
ENSG00000042062	ENSG00000042445		ENSG00000214513
ENSG00000042088	ENSG00000042493		ENSG00000214782
ENSG00000042286	ENSG00000042753		ENSG00000214797
ENSG00000042304	ENSG00000042781		ENSG00000214851
ENSG00000042317	ENSG00000042813		ENSG00000214888
ENSG00000042429	ENSG00000042832		ENSG00000214998
ENSG00000042445	ENSG00000042980		ENSG00000215196
ENSG00000042493	ENSG00000043039		ENSG00000215217
ENSG00000042753	ENSG00000043093		ENSG00000215533
ENSG00000042781	ENSG00000043143		ENSG00000216002
ENSG00000042813	ENSG00000043355		ENSG00000216056
ENSG00000042832	ENSG00000043462		ENSG00000216753
ENSG00000042980	ENSG00000043514		ENSG00000217825
ENSG00000043039	ENSG00000043591		ENSG00000217930
ENSG00000043093	ENSG00000044012		ENSG00000219699
ENSG00000043143	ENSG00000044090		ENSG00000220343
ENSG00000043355	ENSG00000044115		ENSG00000220875
ENSG00000043462	ENSG00000044446		ENSG00000220986
ENSG00000043514	ENSG00000044459		ENSG00000221362
ENSG00000043591	ENSG00000044574		ENSG00000221412
ENSG00000044012	ENSG00000046604		ENSG00000221531
ENSG00000044090	ENSG00000046647		ENSG00000221614
ENSG00000044115	ENSG00000046651		ENSG00000221697
ENSG00000044446	ENSG00000046653		ENSG00000221737
ENSG00000044459	ENSG00000046774		ENSG00000221855
ENSG00000044524	ENSG00000046889		ENSG00000221859
ENSG00000044574	ENSG00000047056		ENSG00000221944
ENSG00000046604	ENSG00000047188		ENSG00000222036
ENSG00000046647	ENSG00000047230		ENSG00000222037
ENSG00000046651	ENSG00000047249		ENSG00000222044
ENSG00000046653	ENSG00000047315		ENSG00000222107
ENSG00000046774	ENSG00000047346		ENSG00000222244
ENSG00000046889	ENSG00000047365		ENSG00000222383
ENSG00000047056	ENSG00000047410		ENSG00000222428
ENSG00000047188	ENSG00000047457		ENSG00000222431
ENSG00000047230	ENSG00000047578		ENSG00000222808
ENSG00000047249	ENSG00000047579		ENSG00000222832
ENSG00000047315	ENSG00000047597		ENSG00000222931
ENSG00000047346	ENSG00000047617		ENSG00000223181
ENSG00000047365	ENSG00000047621		ENSG00000223189
ENSG00000047410	ENSG00000047634		ENSG00000223203
ENSG00000047457	ENSG00000047644		ENSG00000223225
ENSG00000047578	ENSG00000047648		ENSG00000223343
ENSG00000047579	ENSG00000047662		ENSG00000223382
ENSG00000047597	ENSG00000047849		ENSG00000223443
ENSG00000047617	ENSG00000047932		ENSG00000223475
ENSG00000047621	ENSG00000048028		ENSG00000223511
ENSG00000047634	ENSG00000048052		ENSG00000223530
ENSG00000047644	ENSG00000048140		ENSG00000223552
ENSG00000047648	ENSG00000048162		ENSG00000223572
ENSG00000047662	ENSG00000048342		ENSG00000223631
ENSG00000047849	ENSG00000048392		ENSG00000223642
ENSG00000047932	ENSG00000048405		ENSG00000223704
ENSG00000048028	ENSG00000048471		ENSG00000223750
ENSG00000048052	ENSG00000048540		ENSG00000223768
ENSG00000048140	ENSG00000048544		ENSG00000223779
ENSG00000048162	ENSG00000048545		ENSG00000223783
ENSG00000048342	ENSG00000048649		ENSG00000223799
ENSG00000048392	ENSG00000048707		ENSG00000223831
ENSG00000048405	ENSG00000048740		ENSG00000223960
ENSG00000048471	ENSG00000048828		ENSG00000223982
ENSG00000048540	ENSG00000048991		ENSG00000224014
ENSG00000048544	ENSG00000049089		ENSG00000224101
ENSG00000048545	ENSG00000049167		ENSG00000224310
ENSG00000048649	ENSG00000049192		ENSG00000224533
ENSG00000048707	ENSG00000049239		ENSG00000224569
ENSG00000048740	ENSG00000049245		ENSG00000224616
ENSG00000048828	ENSG00000049246		ENSG00000224628
ENSG00000048991	ENSG00000049249		ENSG00000224792
ENSG00000049089	ENSG00000049283		ENSG00000224875
ENSG00000049130	ENSG00000049323		ENSG00000224950
ENSG00000049167	ENSG00000049449		ENSG00000225012
ENSG00000049192	ENSG00000049540		ENSG00000225079
ENSG00000049239	ENSG00000049541		ENSG00000225177
ENSG00000049245	ENSG00000049618		ENSG00000225185
ENSG00000049246	ENSG00000049656		ENSG00000225218
ENSG00000049249	ENSG00000049759		ENSG00000225231
ENSG00000049283	ENSG00000049768		ENSG00000225302
ENSG00000049323	ENSG00000049769		ENSG00000225342
ENSG00000049449	ENSG00000049860		ENSG00000225383
ENSG00000049540	ENSG00000049883		ENSG00000225471
ENSG00000049541	ENSG00000050030		ENSG00000225527
ENSG00000049618	ENSG00000050130		ENSG00000225603
ENSG00000049656	ENSG00000050165		ENSG00000225626
ENSG00000049759	ENSG00000050327		ENSG00000225640
ENSG00000049768	ENSG00000050344		ENSG00000225675
ENSG00000049769	ENSG00000050393		ENSG00000225698
ENSG00000049860	ENSG00000050405		ENSG00000225720
ENSG00000049883	ENSG00000050426		ENSG00000225750
ENSG00000050030	ENSG00000050438		ENSG00000225871
ENSG00000050130	ENSG00000050555		ENSG00000225873
ENSG00000050165	ENSG00000050628		ENSG00000225880
ENSG00000050327	ENSG00000050730		ENSG00000225891
ENSG00000050393	ENSG00000050748		ENSG00000225945
ENSG00000050405	ENSG00000050767		ENSG00000225948
ENSG00000050426	ENSG00000050820		ENSG00000225963
ENSG00000050438	ENSG00000051009		ENSG00000225964
ENSG00000050555	ENSG00000051108		ENSG00000226012
ENSG00000050628	ENSG00000051128		ENSG00000226029
ENSG00000050730	ENSG00000051180		ENSG00000226038
ENSG00000050748	ENSG00000051341		ENSG00000226067
ENSG00000050767	ENSG00000051382		ENSG00000226096
ENSG00000050820	ENSG00000051523		ENSG00000226137
ENSG00000051009	ENSG00000051596		ENSG00000226172
ENSG00000051108	ENSG00000051620		ENSG00000226180
ENSG00000051128	ENSG00000051825		ENSG00000226312
ENSG00000051180	ENSG00000052126		ENSG00000226337
ENSG00000051341	ENSG00000052344		ENSG00000226421
ENSG00000051382	ENSG00000052723		ENSG00000226423
ENSG00000051523	ENSG00000052749		ENSG00000226576
ENSG00000051596	ENSG00000052795		ENSG00000226627
ENSG00000051620	ENSG00000052802		ENSG00000226659
ENSG00000051825	ENSG00000052841		ENSG00000226660
ENSG00000052126	ENSG00000052850		ENSG00000226738
ENSG00000052344	ENSG00000053108		ENSG00000226784
ENSG00000052723	ENSG00000053254		ENSG00000226822
ENSG00000052749	ENSG00000053371		ENSG00000226825
ENSG00000052795	ENSG00000053372		ENSG00000226862
ENSG00000052802	ENSG00000053438		ENSG00000226881
ENSG00000052841	ENSG00000053501		ENSG00000226942
ENSG00000052850	ENSG00000053524		ENSG00000226963
ENSG00000053108	ENSG00000053702		ENSG00000227006
ENSG00000053254	ENSG00000053747		ENSG00000227107
ENSG00000053371	ENSG00000053770		ENSG00000227165
ENSG00000053372	ENSG00000053900		ENSG00000227175
ENSG00000053438	ENSG00000053918		ENSG00000227218
ENSG00000053501	ENSG00000054116		ENSG00000227356
ENSG00000053524	ENSG00000054118		ENSG00000227486
ENSG00000053702	ENSG00000054148		ENSG00000227533
ENSG00000053747	ENSG00000054179		ENSG00000227589
ENSG00000053770	ENSG00000054219		ENSG00000227678
ENSG00000053900	ENSG00000054267		ENSG00000227803
ENSG00000053918	ENSG00000054277		ENSG00000227825
ENSG00000054116	ENSG00000054282		ENSG00000227868
ENSG00000054118	ENSG00000054356		ENSG00000227920
ENSG00000054148	ENSG00000054392		ENSG00000227945
ENSG00000054179	ENSG00000054523		ENSG00000227954
ENSG00000054219	ENSG00000054611		ENSG00000227959
ENSG00000054267	ENSG00000054654		ENSG00000227963
ENSG00000054277	ENSG00000054690		ENSG00000228113
ENSG00000054282	ENSG00000054793		ENSG00000228212
ENSG00000054356	ENSG00000054796		ENSG00000228224
ENSG00000054392	ENSG00000054938		ENSG00000228325
ENSG00000054523	ENSG00000054965		ENSG00000228372
ENSG00000054611	ENSG00000054967		ENSG00000228437
ENSG00000054654	ENSG00000054983		ENSG00000228539
ENSG00000054690	ENSG00000055044		ENSG00000228559
ENSG00000054793	ENSG00000055070		ENSG00000228594
ENSG00000054796	ENSG00000055118		ENSG00000228679
ENSG00000054938	ENSG00000055130		ENSG00000228705
ENSG00000054965	ENSG00000055147		ENSG00000228838
ENSG00000054967	ENSG00000055163		ENSG00000228839
ENSG00000054983	ENSG00000055208		ENSG00000229151
ENSG00000055044	ENSG00000055211		ENSG00000229153
ENSG00000055070	ENSG00000055332		ENSG00000229186
ENSG00000055118	ENSG00000055483		ENSG00000229195
ENSG00000055130	ENSG00000055609		ENSG00000229311
ENSG00000055147	ENSG00000055732		ENSG00000229314
ENSG00000055163	ENSG00000055813		ENSG00000229591
ENSG00000055208	ENSG00000055917		ENSG00000229646
ENSG00000055211	ENSG00000055950		ENSG00000229693
ENSG00000055332	ENSG00000055955		ENSG00000229728
ENSG00000055483	ENSG00000055957		ENSG00000229747
ENSG00000055609	ENSG00000056050		ENSG00000229750
ENSG00000055732	ENSG00000056097		ENSG00000229754
ENSG00000055813	ENSG00000056277		ENSG00000229821
ENSG00000055917	ENSG00000056487		ENSG00000229854
ENSG00000055950	ENSG00000056558		ENSG00000229894
ENSG00000055955	ENSG00000056586		ENSG00000229912
ENSG00000055957	ENSG00000056736		ENSG00000229989
ENSG00000056050	ENSG00000056972		ENSG00000230099
ENSG00000056097	ENSG00000056998		ENSG00000230155
ENSG00000056277	ENSG00000057019		ENSG00000230257
ENSG00000056487	ENSG00000057149		ENSG00000230289
ENSG00000056558	ENSG00000057252		ENSG00000230322
ENSG00000056586	ENSG00000057294		ENSG00000230325
ENSG00000056736	ENSG00000057593		ENSG00000230387
ENSG00000056972	ENSG00000057608		ENSG00000230424
ENSG00000056998	ENSG00000057657		ENSG00000230489
ENSG00000057019	ENSG00000057663		ENSG00000230492
ENSG00000057149	ENSG00000057704		ENSG00000230525
ENSG00000057252	ENSG00000057757		ENSG00000230530
ENSG00000057294	ENSG00000057935		ENSG00000230563
ENSG00000057468	ENSG00000058056		ENSG00000230593
ENSG00000057593	ENSG00000058063		ENSG00000230772
ENSG00000057608	ENSG00000058085		ENSG00000230834
ENSG00000057657	ENSG00000058091		ENSG00000230863
ENSG00000057663	ENSG00000058262		ENSG00000230955
ENSG00000057704	ENSG00000058272		ENSG00000231007
ENSG00000057757	ENSG00000058335		ENSG00000231010
ENSG00000057935	ENSG00000058404		ENSG00000231025
ENSG00000058056	ENSG00000058453		ENSG00000231027
ENSG00000058063	ENSG00000058600		ENSG00000231128
ENSG00000058085	ENSG00000058668		ENSG00000231154
ENSG00000058091	ENSG00000058673		ENSG00000231177
ENSG00000058262	ENSG00000058729		ENSG00000231196
ENSG00000058272	ENSG00000058799		ENSG00000231265
ENSG00000058335	ENSG00000058804		ENSG00000231327
ENSG00000058404	ENSG00000058866		ENSG00000231505
ENSG00000058453	ENSG00000059122		ENSG00000231532
ENSG00000058600	ENSG00000059145		ENSG00000231551
ENSG00000058668	ENSG00000059377		ENSG00000231621
ENSG00000058673	ENSG00000059378		ENSG00000231680
ENSG00000058729	ENSG00000059573		ENSG00000231682
ENSG00000058799	ENSG00000059588		ENSG00000231758
ENSG00000058804	ENSG00000059691		ENSG00000231789
ENSG00000058866	ENSG00000059728		ENSG00000231856
ENSG00000059122	ENSG00000059758		ENSG00000231858
ENSG00000059145	ENSG00000059769		ENSG00000231909
ENSG00000059377	ENSG00000059804		ENSG00000231934
ENSG00000059378	ENSG00000059915		ENSG00000232098
ENSG00000059573	ENSG00000060069		ENSG00000232121
ENSG00000059588	ENSG00000060138		ENSG00000232130
ENSG00000059691	ENSG00000060140		ENSG00000232197
ENSG00000059728	ENSG00000060237		ENSG00000232220
ENSG00000059758	ENSG00000060339		ENSG00000232226
ENSG00000059769	ENSG00000060491		ENSG00000232363
ENSG00000059804	ENSG00000060558		ENSG00000232504
ENSG00000059915	ENSG00000060566		ENSG00000232533
ENSG00000060069	ENSG00000060642		ENSG00000232549
ENSG00000060138	ENSG00000060656		ENSG00000232553
ENSG00000060140	ENSG00000060688		ENSG00000232560
ENSG00000060237	ENSG00000060709		ENSG00000232618
ENSG00000060339	ENSG00000060718		ENSG00000232628
ENSG00000060491	ENSG00000060749		ENSG00000232640
ENSG00000060558	ENSG00000060762		ENSG00000232671
ENSG00000060566	ENSG00000060971		ENSG00000232702
ENSG00000060642	ENSG00000060982		ENSG00000232788
ENSG00000060656	ENSG00000061273		ENSG00000232810
ENSG00000060688	ENSG00000061337		ENSG00000232828
ENSG00000060709	ENSG00000061455		ENSG00000232912
ENSG00000060718	ENSG00000061492		ENSG00000232934
ENSG00000060749	ENSG00000061656		ENSG00000232998
ENSG00000060762	ENSG00000061676		ENSG00000233028
ENSG00000060971	ENSG00000061794		ENSG00000233047
ENSG00000060982	ENSG00000061918		ENSG00000233077
ENSG00000061273	ENSG00000061936		ENSG00000233086
ENSG00000061337	ENSG00000061938		ENSG00000233123
ENSG00000061455	ENSG00000061987		ENSG00000233175
ENSG00000061492	ENSG00000062038		ENSG00000233214
ENSG00000061656	ENSG00000062096		ENSG00000233221
ENSG00000061676	ENSG00000062194		ENSG00000233321
ENSG00000061794	ENSG00000062282		ENSG00000233431
ENSG00000061918	ENSG00000062370		ENSG00000233493
ENSG00000061936	ENSG00000062485		ENSG00000233608
ENSG00000061938	ENSG00000062524		ENSG00000233730
ENSG00000061987	ENSG00000062582		ENSG00000233766
ENSG00000062038	ENSG00000062598		ENSG00000233820
ENSG00000062096	ENSG00000062650		ENSG00000233836
ENSG00000062194	ENSG00000062716		ENSG00000233850
ENSG00000062282	ENSG00000062725		ENSG00000233875
ENSG00000062370	ENSG00000062822		ENSG00000233896
ENSG00000062485	ENSG00000063015		ENSG00000233926
ENSG00000062524	ENSG00000063046		ENSG00000234055
ENSG00000062582	ENSG00000063127		ENSG00000234203
ENSG00000062598	ENSG00000063169		ENSG00000234292
ENSG00000062650	ENSG00000063176		ENSG00000234311
ENSG00000062716	ENSG00000063177		ENSG00000234426
ENSG00000062725	ENSG00000063180		ENSG00000234432
ENSG00000062822	ENSG00000063241		ENSG00000234484
ENSG00000063015	ENSG00000063244		ENSG00000234506
ENSG00000063046	ENSG00000063245		ENSG00000234572
ENSG00000063127	ENSG00000063322		ENSG00000234614
ENSG00000063169	ENSG00000063438		ENSG00000234617
ENSG00000063176	ENSG00000063515		ENSG00000234618
ENSG00000063177	ENSG00000063587		ENSG00000234650
ENSG00000063180	ENSG00000063601		ENSG00000234663
ENSG00000063241	ENSG00000063660		ENSG00000234717
ENSG00000063244	ENSG00000063761		ENSG00000234721
ENSG00000063245	ENSG00000063854		ENSG00000234768
ENSG00000063322	ENSG00000063978		ENSG00000234772
ENSG00000063438	ENSG00000064012		ENSG00000234816
ENSG00000063515	ENSG00000064042		ENSG00000234902
ENSG00000063587	ENSG00000064102		ENSG00000234936
ENSG00000063601	ENSG00000064115		ENSG00000234948
ENSG00000063660	ENSG00000064195		ENSG00000234961
ENSG00000063761	ENSG00000064199		ENSG00000234977
ENSG00000063854	ENSG00000064201		ENSG00000234998
ENSG00000063978	ENSG00000064205		ENSG00000235001
ENSG00000064012	ENSG00000064225		ENSG00000235026
ENSG00000064042	ENSG00000064270		ENSG00000235051
ENSG00000064102	ENSG00000064300		ENSG00000235072
ENSG00000064115	ENSG00000064309		ENSG00000235119
ENSG00000064195	ENSG00000064313		ENSG00000235192
ENSG00000064199	ENSG00000064393		ENSG00000235200
ENSG00000064201	ENSG00000064419		ENSG00000235280
ENSG00000064205	ENSG00000064489		ENSG00000235288
ENSG00000064225	ENSG00000064490		ENSG00000235300
ENSG00000064270	ENSG00000064545		ENSG00000235486
ENSG00000064300	ENSG00000064547		ENSG00000235499
ENSG00000064309	ENSG00000064601		ENSG00000235512
ENSG00000064313	ENSG00000064607		ENSG00000235527
ENSG00000064393	ENSG00000064651		ENSG00000235530
ENSG00000064419	ENSG00000064652		ENSG00000235532
ENSG00000064489	ENSG00000064655		ENSG00000235576
ENSG00000064490	ENSG00000064666		ENSG00000235618
ENSG00000064545	ENSG00000064687		ENSG00000235626
ENSG00000064547	ENSG00000064692		ENSG00000235689
ENSG00000064601	ENSG00000064703		ENSG00000235713
ENSG00000064607	ENSG00000064726		ENSG00000235785
ENSG00000064651	ENSG00000064763		ENSG00000235816
ENSG00000064652	ENSG00000064787		ENSG00000235863
ENSG00000064655	ENSG00000064886		ENSG00000235979
ENSG00000064666	ENSG00000064932		ENSG00000236052
ENSG00000064687	ENSG00000064933		ENSG00000236066
ENSG00000064692	ENSG00000064961		ENSG00000236188
ENSG00000064703	ENSG00000064989		ENSG00000236206
ENSG00000064726	ENSG00000064995		ENSG00000236213
ENSG00000064763	ENSG00000064999		ENSG00000236304
ENSG00000064787	ENSG00000065000		ENSG00000236311
ENSG00000064886	ENSG00000065029		ENSG00000236320
ENSG00000064932	ENSG00000065054		ENSG00000236396
ENSG00000064933	ENSG00000065057		ENSG00000236529
ENSG00000064961	ENSG00000065060		ENSG00000236565
ENSG00000064989	ENSG00000065135		ENSG00000236686
ENSG00000064995	ENSG00000065150		ENSG00000236700
ENSG00000064999	ENSG00000065154		ENSG00000236723
ENSG00000065000	ENSG00000065183		ENSG00000236779
ENSG00000065029	ENSG00000065243		ENSG00000236834
ENSG00000065054	ENSG00000065268		ENSG00000236857
ENSG00000065057	ENSG00000065308		ENSG00000236986
ENSG00000065060	ENSG00000065320		ENSG00000237033
ENSG00000065135	ENSG00000065325		ENSG00000237254
ENSG00000065150	ENSG00000065328		ENSG00000237343
ENSG00000065154	ENSG00000065357		ENSG00000237370
ENSG00000065183	ENSG00000065361		ENSG00000237415
ENSG00000065243	ENSG00000065371		ENSG00000237424
ENSG00000065268	ENSG00000065413		ENSG00000237484
ENSG00000065308	ENSG00000065427		ENSG00000237485
ENSG00000065320	ENSG00000065457		ENSG00000237575
ENSG00000065325	ENSG00000065485		ENSG00000237637
ENSG00000065328	ENSG00000065491		ENSG00000237702
ENSG00000065357	ENSG00000065518		ENSG00000237803
ENSG00000065361	ENSG00000065526		ENSG00000237836
ENSG00000065371	ENSG00000065534		ENSG00000237879
ENSG00000065413	ENSG00000065548		ENSG00000237917
ENSG00000065427	ENSG00000065559		ENSG00000237975
ENSG00000065457	ENSG00000065600		ENSG00000237984
ENSG00000065485	ENSG00000065609		ENSG00000238005
ENSG00000065491	ENSG00000065613		ENSG00000238113
ENSG00000065518	ENSG00000065615		ENSG00000238160
ENSG00000065526	ENSG00000065618		ENSG00000238197
ENSG00000065534	ENSG00000065621		ENSG00000238243
ENSG00000065548	ENSG00000065665		ENSG00000238268
ENSG00000065559	ENSG00000065675		ENSG00000238269
ENSG00000065600	ENSG00000065717		ENSG00000238448
ENSG00000065609	ENSG00000065802		ENSG00000239008
ENSG00000065613	ENSG00000065809		ENSG00000239022
ENSG00000065615	ENSG00000065833		ENSG00000239504
ENSG00000065618	ENSG00000065882		ENSG00000239608
ENSG00000065621	ENSG00000065883		ENSG00000239696
ENSG00000065665	ENSG00000065911		ENSG00000239708
ENSG00000065675	ENSG00000065923		ENSG00000239888
ENSG00000065717	ENSG00000065970		ENSG00000240205
ENSG00000065802	ENSG00000065978		ENSG00000240347
ENSG00000065809	ENSG00000065989		ENSG00000240710
ENSG00000065833	ENSG00000066027		ENSG00000240770
ENSG00000065882	ENSG00000066032		ENSG00000240864
ENSG00000065883	ENSG00000066044		ENSG00000240980
ENSG00000065911	ENSG00000066056		ENSG00000241037
ENSG00000065923	ENSG00000066084		ENSG00000241048
ENSG00000065970	ENSG00000066117		ENSG00000241074
ENSG00000065978	ENSG00000066135		ENSG00000241134
ENSG00000065989	ENSG00000066136		ENSG00000241294
ENSG00000066027	ENSG00000066230		ENSG00000241343
ENSG00000066032	ENSG00000066248		ENSG00000241429
ENSG00000066044	ENSG00000066279		ENSG00000241490
ENSG00000066056	ENSG00000066294		ENSG00000241525
ENSG00000066084	ENSG00000066322		ENSG00000241566
ENSG00000066117	ENSG00000066336		ENSG00000241570
ENSG00000066135	ENSG00000066379		ENSG00000241593
ENSG00000066136	ENSG00000066382		ENSG00000241613
ENSG00000066185	ENSG00000066405		ENSG00000241657
ENSG00000066230	ENSG00000066422		ENSG00000241721
ENSG00000066248	ENSG00000066427		ENSG00000241764
ENSG00000066294	ENSG00000066455		ENSG00000241818
ENSG00000066322	ENSG00000066468		ENSG00000242017
ENSG00000066336	ENSG00000066557		ENSG00000242078
ENSG00000066379	ENSG00000066583		ENSG00000242165
ENSG00000066382	ENSG00000066629		ENSG00000242258
ENSG00000066405	ENSG00000066651		ENSG00000242349
ENSG00000066422	ENSG00000066654		ENSG00000242512
ENSG00000066427	ENSG00000066697		ENSG00000242539
ENSG00000066455	ENSG00000066735		ENSG00000242550
ENSG00000066468	ENSG00000066739		ENSG00000242651
ENSG00000066557	ENSG00000066777		ENSG00000242861
ENSG00000066583	ENSG00000066813		ENSG00000242863
ENSG00000066629	ENSG00000066827		ENSG00000243024
ENSG00000066651	ENSG00000066855		ENSG00000243422
ENSG00000066654	ENSG00000066923		ENSG00000243775
ENSG00000066697	ENSG00000066926		ENSG00000243960
ENSG00000066735	ENSG00000066933		ENSG00000244067
ENSG00000066739	ENSG00000067048		ENSG00000244215
ENSG00000066777	ENSG00000067057		ENSG00000244479
ENSG00000066813	ENSG00000067064		ENSG00000244482
ENSG00000066827	ENSG00000067066		ENSG00000244521
ENSG00000066855	ENSG00000067082		ENSG00000244575
ENSG00000066923	ENSG00000067113		ENSG00000244617
ENSG00000066926	ENSG00000067141		ENSG00000244649
ENSG00000066933	ENSG00000067167		ENSG00000244650
ENSG00000067048	ENSG00000067177		ENSG00000244701
ENSG00000067057	ENSG00000067182		ENSG00000245025
ENSG00000067064	ENSG00000067191		ENSG00000245112
ENSG00000067066	ENSG00000067208		ENSG00000245556
ENSG00000067082	ENSG00000067221		ENSG00000245648
ENSG00000067113	ENSG00000067225		ENSG00000245870
ENSG00000067141	ENSG00000067248		ENSG00000246016
ENSG00000067167	ENSG00000067334		ENSG00000246174
ENSG00000067177	ENSG00000067365		ENSG00000246228
ENSG00000067182	ENSG00000067369		ENSG00000246250
ENSG00000067191	ENSG00000067445		ENSG00000246263
ENSG00000067208	ENSG00000067533		ENSG00000246316
ENSG00000067221	ENSG00000067560		ENSG00000246366
ENSG00000067225	ENSG00000067596		ENSG00000246451
ENSG00000067248	ENSG00000067601		ENSG00000246548
ENSG00000067334	ENSG00000067606		ENSG00000246790
ENSG00000067365	ENSG00000067646		ENSG00000247400
ENSG00000067369	ENSG00000067704		ENSG00000247624
ENSG00000067445	ENSG00000067715		ENSG00000248138
ENSG00000067533	ENSG00000067798		ENSG00000248210
ENSG00000067560	ENSG00000067829		ENSG00000248268
ENSG00000067596	ENSG00000067836		ENSG00000248323
ENSG00000067601	ENSG00000067840		ENSG00000248367
ENSG00000067606	ENSG00000067842		ENSG00000248391
ENSG00000067646	ENSG00000067900		ENSG00000248416
ENSG00000067704	ENSG00000067955		ENSG00000248516
ENSG00000067715	ENSG00000067992		ENSG00000248559
ENSG00000067798	ENSG00000068001		ENSG00000248647
ENSG00000067829	ENSG00000068024		ENSG00000248774
ENSG00000067836	ENSG00000068028		ENSG00000248809
ENSG00000067840	ENSG00000068078		ENSG00000248810
ENSG00000067842	ENSG00000068079		ENSG00000248822
ENSG00000067900	ENSG00000068097		ENSG00000248936
ENSG00000067955	ENSG00000068120		ENSG00000248975
ENSG00000067992	ENSG00000068137		ENSG00000249251
ENSG00000068001	ENSG00000068305		ENSG00000249252
ENSG00000068024	ENSG00000068308		ENSG00000249309
ENSG00000068028	ENSG00000068323		ENSG00000249437
ENSG00000068078	ENSG00000068354		ENSG00000249476
ENSG00000068079	ENSG00000068366		ENSG00000249526
ENSG00000068097	ENSG00000068383		ENSG00000249550
ENSG00000068120	ENSG00000068394		ENSG00000249628
ENSG00000068137	ENSG00000068400		ENSG00000249662
ENSG00000068305	ENSG00000068438		ENSG00000249667
ENSG00000068308	ENSG00000068489		ENSG00000249693
ENSG00000068323	ENSG00000068615		ENSG00000249710
ENSG00000068354	ENSG00000068650		ENSG00000249806
ENSG00000068366	ENSG00000068654		ENSG00000249835
ENSG00000068383	ENSG00000068697		ENSG00000249937
ENSG00000068394	ENSG00000068724		ENSG00000249971
ENSG00000068400	ENSG00000068745		ENSG00000250062
ENSG00000068438	ENSG00000068781		ENSG00000250185
ENSG00000068489	ENSG00000068784		ENSG00000250244
ENSG00000068615	ENSG00000068796		ENSG00000250328
ENSG00000068650	ENSG00000068831		ENSG00000250334
ENSG00000068654	ENSG00000068878		ENSG00000250365
ENSG00000068697	ENSG00000068885		ENSG00000250391
ENSG00000068724	ENSG00000068903		ENSG00000250548
ENSG00000068745	ENSG00000068912		ENSG00000250616
ENSG00000068781	ENSG00000068971		ENSG00000250656
ENSG00000068784	ENSG00000068976		ENSG00000250658
ENSG00000068796	ENSG00000069011		ENSG00000250696
ENSG00000068831	ENSG00000069018		ENSG00000250771
ENSG00000068878	ENSG00000069020		ENSG00000250934
ENSG00000068885	ENSG00000069122		ENSG00000250994
ENSG00000068903	ENSG00000069188		ENSG00000251093
ENSG00000068912	ENSG00000069206		ENSG00000251095
ENSG00000068971	ENSG00000069248		ENSG00000251129
ENSG00000068976	ENSG00000069275		ENSG00000251235
ENSG00000069011	ENSG00000069329		ENSG00000251301
ENSG00000069018	ENSG00000069345		ENSG00000251431
ENSG00000069020	ENSG00000069399		ENSG00000251652
ENSG00000069122	ENSG00000069424		ENSG00000251741
ENSG00000069188	ENSG00000069431		ENSG00000251772
ENSG00000069248	ENSG00000069482		ENSG00000251819
ENSG00000069275	ENSG00000069493		ENSG00000251941
ENSG00000069329	ENSG00000069509		ENSG00000252026
ENSG00000069345	ENSG00000069535		ENSG00000252169
ENSG00000069399	ENSG00000069667		ENSG00000252336
ENSG00000069424	ENSG00000069696		ENSG00000252422
ENSG00000069431	ENSG00000069702		ENSG00000252503
ENSG00000069482	ENSG00000069812		ENSG00000252598
ENSG00000069493	ENSG00000069849		ENSG00000252633
ENSG00000069509	ENSG00000069869		ENSG00000252639
ENSG00000069535	ENSG00000069943		ENSG00000252654
ENSG00000069667	ENSG00000069956		ENSG00000252676
ENSG00000069696	ENSG00000069966		ENSG00000252722
ENSG00000069702	ENSG00000069974		ENSG00000252995
ENSG00000069712	ENSG00000069998		ENSG00000253005
ENSG00000069812	ENSG00000070010		ENSG00000253042
ENSG00000069849	ENSG00000070018		ENSG00000253058
ENSG00000069869	ENSG00000070031		ENSG00000253171
ENSG00000069943	ENSG00000070047		ENSG00000253173
ENSG00000069956	ENSG00000070061		ENSG00000253200
ENSG00000069966	ENSG00000070081		ENSG00000253210
ENSG00000069974	ENSG00000070087		ENSG00000253250
ENSG00000069998	ENSG00000070159		ENSG00000253291
ENSG00000070010	ENSG00000070182		ENSG00000253347
ENSG00000070018	ENSG00000070190		ENSG00000253351
ENSG00000070019	ENSG00000070193		ENSG00000253428
ENSG00000070031	ENSG00000070214		ENSG00000253438
ENSG00000070047	ENSG00000070269		ENSG00000253535
ENSG00000070061	ENSG00000070366		ENSG00000253580
ENSG00000070081	ENSG00000070367		ENSG00000253649
ENSG00000070087	ENSG00000070371		ENSG00000253653
ENSG00000070159	ENSG00000070388		ENSG00000253669
ENSG00000070182	ENSG00000070404		ENSG00000253682
ENSG00000070190	ENSG00000070413		ENSG00000253760
ENSG00000070193	ENSG00000070423		ENSG00000253793
ENSG00000070214	ENSG00000070444		ENSG00000253965
ENSG00000070269	ENSG00000070476		ENSG00000254106
ENSG00000070366	ENSG00000070495		ENSG00000254281
ENSG00000070367	ENSG00000070501		ENSG00000254348
ENSG00000070371	ENSG00000070526		ENSG00000254459
ENSG00000070388	ENSG00000070540		ENSG00000254470
ENSG00000070404	ENSG00000070601		ENSG00000254554
ENSG00000070413	ENSG00000070610		ENSG00000254561
ENSG00000070423	ENSG00000070614		ENSG00000254634
ENSG00000070444	ENSG00000070669		ENSG00000254661
ENSG00000070476	ENSG00000070718		ENSG00000254671
ENSG00000070495	ENSG00000070729		ENSG00000254680
ENSG00000070501	ENSG00000070731		ENSG00000254682
ENSG00000070526	ENSG00000070748		ENSG00000254734
ENSG00000070540	ENSG00000070756		ENSG00000254760
ENSG00000070601	ENSG00000070759		ENSG00000254775
ENSG00000070610	ENSG00000070761		ENSG00000254789
ENSG00000070614	ENSG00000070770		ENSG00000254810
ENSG00000070669	ENSG00000070778		ENSG00000254813
ENSG00000070718	ENSG00000070785		ENSG00000254833
ENSG00000070729	ENSG00000070808		ENSG00000254837
ENSG00000070731	ENSG00000070814		ENSG00000254859
ENSG00000070748	ENSG00000070831		ENSG00000254933
ENSG00000070756	ENSG00000070882		ENSG00000254942
ENSG00000070759	ENSG00000070886		ENSG00000254972
ENSG00000070761	ENSG00000070915		ENSG00000255062
ENSG00000070770	ENSG00000070950		ENSG00000255092
ENSG00000070778	ENSG00000070961		ENSG00000255177
ENSG00000070785	ENSG00000070985		ENSG00000255224
ENSG00000070808	ENSG00000071051		ENSG00000255292
ENSG00000070814	ENSG00000071054		ENSG00000255319
ENSG00000070831	ENSG00000071073		ENSG00000255335
ENSG00000070882	ENSG00000071082		ENSG00000255343
ENSG00000070886	ENSG00000071127		ENSG00000255422
ENSG00000070915	ENSG00000071189		ENSG00000255458
ENSG00000070950	ENSG00000071205		ENSG00000255468
ENSG00000070961	ENSG00000071242		ENSG00000255524
ENSG00000070985	ENSG00000071243		ENSG00000255569
ENSG00000071051	ENSG00000071246		ENSG00000255670
ENSG00000071054	ENSG00000071282		ENSG00000255760
ENSG00000071073	ENSG00000071462		ENSG00000255774
ENSG00000071082	ENSG00000071537		ENSG00000255775
ENSG00000071127	ENSG00000071539		ENSG00000255801
ENSG00000071189	ENSG00000071553		ENSG00000255819
ENSG00000071203	ENSG00000071564		ENSG00000255916
ENSG00000071205	ENSG00000071575		ENSG00000256007
ENSG00000071242	ENSG00000071626		ENSG00000256039
ENSG00000071243	ENSG00000071655		ENSG00000256152
ENSG00000071246	ENSG00000071677		ENSG00000256155
ENSG00000071282	ENSG00000071794		ENSG00000256433
ENSG00000071462	ENSG00000071859		ENSG00000256553
ENSG00000071537	ENSG00000071889		ENSG00000256628
ENSG00000071539	ENSG00000071894		ENSG00000256633
ENSG00000071553	ENSG00000071909		ENSG00000256660
ENSG00000071564	ENSG00000071967		ENSG00000256706
ENSG00000071575	ENSG00000071994		ENSG00000256742
ENSG00000071626	ENSG00000072041		ENSG00000256806
ENSG00000071655	ENSG00000072042		ENSG00000256813
ENSG00000071677	ENSG00000072062		ENSG00000256862
ENSG00000071794	ENSG00000072071		ENSG00000256940
ENSG00000071859	ENSG00000072080		ENSG00000257027
ENSG00000071889	ENSG00000072110		ENSG00000257137
ENSG00000071894	ENSG00000072121		ENSG00000257176
ENSG00000071909	ENSG00000072133		ENSG00000257221
ENSG00000071967	ENSG00000072134		ENSG00000257242
ENSG00000071994	ENSG00000072135		ENSG00000257281
ENSG00000072041	ENSG00000072163		ENSG00000257285
ENSG00000072042	ENSG00000072182		ENSG00000257452
ENSG00000072062	ENSG00000072195		ENSG00000257477
ENSG00000072071	ENSG00000072201		ENSG00000257497
ENSG00000072110	ENSG00000072210		ENSG00000257500
ENSG00000072121	ENSG00000072274		ENSG00000257553
ENSG00000072133	ENSG00000072310		ENSG00000257599
ENSG00000072134	ENSG00000072364		ENSG00000257696
ENSG00000072135	ENSG00000072401		ENSG00000257702
ENSG00000072163	ENSG00000072415		ENSG00000257742
ENSG00000072182	ENSG00000072422		ENSG00000257764
ENSG00000072195	ENSG00000072501		ENSG00000257784
ENSG00000072201	ENSG00000072506		ENSG00000257824
ENSG00000072210	ENSG00000072518		ENSG00000258082
ENSG00000072274	ENSG00000072571		ENSG00000258102
ENSG00000072310	ENSG00000072609		ENSG00000258114
ENSG00000072315	ENSG00000072657		ENSG00000258128
ENSG00000072364	ENSG00000072682		ENSG00000258136
ENSG00000072401	ENSG00000072694		ENSG00000258168
ENSG00000072415	ENSG00000072736		ENSG00000258169
ENSG00000072422	ENSG00000072756		ENSG00000258181
ENSG00000072501	ENSG00000072778		ENSG00000258227
ENSG00000072506	ENSG00000072786		ENSG00000258244
ENSG00000072518	ENSG00000072803		ENSG00000258346
ENSG00000072571	ENSG00000072818		ENSG00000258384
ENSG00000072609	ENSG00000072832		ENSG00000258404
ENSG00000072657	ENSG00000072840		ENSG00000258407
ENSG00000072682	ENSG00000072849		ENSG00000258441
ENSG00000072694	ENSG00000072858		ENSG00000258476
ENSG00000072736	ENSG00000072864		ENSG00000258511
ENSG00000072756	ENSG00000072952		ENSG00000258535
ENSG00000072778	ENSG00000072954		ENSG00000258572
ENSG00000072786	ENSG00000072958		ENSG00000258623
ENSG00000072803	ENSG00000073008		ENSG00000258647
ENSG00000072818	ENSG00000073050		ENSG00000258717
ENSG00000072832	ENSG00000073060		ENSG00000258731
ENSG00000072840	ENSG00000073067		ENSG00000258757
ENSG00000072849	ENSG00000073111		ENSG00000258760
ENSG00000072858	ENSG00000073146		ENSG00000258763
ENSG00000072864	ENSG00000073150		ENSG00000258792
ENSG00000072952	ENSG00000073169		ENSG00000258820
ENSG00000072954	ENSG00000073282		ENSG00000258825
ENSG00000072958	ENSG00000073331		ENSG00000258875
ENSG00000073008	ENSG00000073350		ENSG00000258914
ENSG00000073050	ENSG00000073417		ENSG00000258927
ENSG00000073060	ENSG00000073464		ENSG00000259000
ENSG00000073067	ENSG00000073536		ENSG00000259004
ENSG00000073111	ENSG00000073578		ENSG00000259011
ENSG00000073146	ENSG00000073584		ENSG00000259049
ENSG00000073150	ENSG00000073605		ENSG00000259092
ENSG00000073169	ENSG00000073614		ENSG00000259094
ENSG00000073282	ENSG00000073670		ENSG00000259097
ENSG00000073331	ENSG00000073711		ENSG00000259099
ENSG00000073350	ENSG00000073712		ENSG00000259150
ENSG00000073417	ENSG00000073734		ENSG00000259203
ENSG00000073464	ENSG00000073737		ENSG00000259205
ENSG00000073536	ENSG00000073754		ENSG00000259209
ENSG00000073578	ENSG00000073756		ENSG00000259211
ENSG00000073584	ENSG00000073792		ENSG00000259235
ENSG00000073598	ENSG00000073803		ENSG00000259267
ENSG00000073605	ENSG00000073849		ENSG00000259330
ENSG00000073614	ENSG00000073861		ENSG00000259341
ENSG00000073670	ENSG00000073905		ENSG00000259363
ENSG00000073711	ENSG00000073910		ENSG00000259375
ENSG00000073712	ENSG00000073921		ENSG00000259418
ENSG00000073734	ENSG00000073969		ENSG00000259436
ENSG00000073754	ENSG00000074047		ENSG00000259448
ENSG00000073756	ENSG00000074054		ENSG00000259520
ENSG00000073792	ENSG00000074071		ENSG00000259540
ENSG00000073803	ENSG00000074181		ENSG00000259548
ENSG00000073849	ENSG00000074201		ENSG00000259583
ENSG00000073861	ENSG00000074211		ENSG00000259623
ENSG00000073905	ENSG00000074219		ENSG00000259641
ENSG00000073910	ENSG00000074266		ENSG00000259652
ENSG00000073921	ENSG00000074276		ENSG00000259680
ENSG00000073969	ENSG00000074317		ENSG00000259708
ENSG00000074047	ENSG00000074319		ENSG00000259719
ENSG00000074054	ENSG00000074356		ENSG00000259747
ENSG00000074071	ENSG00000074370		ENSG00000259764
ENSG00000074181	ENSG00000074410		ENSG00000259802
ENSG00000074201	ENSG00000074416		ENSG00000259807
ENSG00000074211	ENSG00000074527		ENSG00000259834
ENSG00000074219	ENSG00000074582		ENSG00000259842
ENSG00000074266	ENSG00000074590		ENSG00000259865
ENSG00000074276	ENSG00000074603		ENSG00000259953
ENSG00000074317	ENSG00000074621		ENSG00000260078
ENSG00000074319	ENSG00000074657		ENSG00000260091
ENSG00000074356	ENSG00000074660		ENSG00000260092
ENSG00000074370	ENSG00000074695		ENSG00000260190
ENSG00000074410	ENSG00000074696		ENSG00000260193
ENSG00000074416	ENSG00000074706		ENSG00000260212
ENSG00000074527	ENSG00000074755		ENSG00000260231
ENSG00000074582	ENSG00000074800		ENSG00000260236
ENSG00000074590	ENSG00000074803		ENSG00000260256
ENSG00000074603	ENSG00000074842		ENSG00000260261
ENSG00000074621	ENSG00000074855		ENSG00000260279
ENSG00000074657	ENSG00000074935		ENSG00000260286
ENSG00000074660	ENSG00000074964		ENSG00000260302
ENSG00000074695	ENSG00000074966		ENSG00000260328
ENSG00000074696	ENSG00000075035		ENSG00000260336
ENSG00000074706	ENSG00000075043		ENSG00000260369
ENSG00000074755	ENSG00000075073		ENSG00000260417
ENSG00000074771	ENSG00000075089		ENSG00000260455
ENSG00000074800	ENSG00000075131		ENSG00000260461
ENSG00000074803	ENSG00000075142		ENSG00000260517
ENSG00000074842	ENSG00000075151		ENSG00000260563
ENSG00000074855	ENSG00000075188		ENSG00000260651
ENSG00000074935	ENSG00000075218		ENSG00000260655
ENSG00000074964	ENSG00000075223		ENSG00000260698
ENSG00000074966	ENSG00000075234		ENSG00000260766
ENSG00000075035	ENSG00000075239		ENSG00000260793
ENSG00000075043	ENSG00000075240		ENSG00000260822
ENSG00000075073	ENSG00000075275		ENSG00000260841
ENSG00000075089	ENSG00000075290		ENSG00000260868
ENSG00000075131	ENSG00000075292		ENSG00000260924
ENSG00000075142	ENSG00000075303		ENSG00000260948
ENSG00000075151	ENSG00000075336		ENSG00000260963
ENSG00000075188	ENSG00000075340		ENSG00000260979
ENSG00000075213	ENSG00000075388		ENSG00000260992
ENSG00000075218	ENSG00000075391		ENSG00000260997
ENSG00000075223	ENSG00000075399		ENSG00000261000
ENSG00000075234	ENSG00000075407		ENSG00000261071
ENSG00000075239	ENSG00000075413		ENSG00000261096
ENSG00000075240	ENSG00000075415		ENSG00000261136
ENSG00000075275	ENSG00000075420		ENSG00000261150
ENSG00000075290	ENSG00000075426		ENSG00000261208
ENSG00000075292	ENSG00000075429		ENSG00000261218
ENSG00000075303	ENSG00000075461		ENSG00000261304
ENSG00000075336	ENSG00000075539		ENSG00000261324
ENSG00000075340	ENSG00000075568		ENSG00000261338
ENSG00000075388	ENSG00000075618		ENSG00000261360
ENSG00000075391	ENSG00000075624		ENSG00000261366
ENSG00000075399	ENSG00000075643		ENSG00000261405
ENSG00000075407	ENSG00000075651		ENSG00000261420
ENSG00000075413	ENSG00000075673		ENSG00000261433
ENSG00000075415	ENSG00000075702		ENSG00000261438
ENSG00000075420	ENSG00000075711		ENSG00000261468
ENSG00000075426	ENSG00000075785		ENSG00000261526
ENSG00000075429	ENSG00000075790		ENSG00000261528
ENSG00000075461	ENSG00000075826		ENSG00000261535
ENSG00000075539	ENSG00000075856		ENSG00000261573
ENSG00000075568	ENSG00000075884		ENSG00000261606
ENSG00000075618	ENSG00000075886		ENSG00000261644
ENSG00000075624	ENSG00000075891		ENSG00000261655
ENSG00000075643	ENSG00000075914		ENSG00000261693
ENSG00000075651	ENSG00000075945		ENSG00000261710
ENSG00000075673	ENSG00000075975		ENSG00000261739
ENSG00000075702	ENSG00000076003		ENSG00000261774
ENSG00000075711	ENSG00000076043		ENSG00000261775
ENSG00000075785	ENSG00000076053		ENSG00000261795
ENSG00000075790	ENSG00000076067		ENSG00000261798
ENSG00000075826	ENSG00000076108		ENSG00000261804
ENSG00000075856	ENSG00000076201		ENSG00000261884
ENSG00000075884	ENSG00000076242		ENSG00000262001
ENSG00000075886	ENSG00000076248		ENSG00000262587
ENSG00000075891	ENSG00000076258		ENSG00000262714
ENSG00000075914	ENSG00000076321		ENSG00000262758
ENSG00000075945	ENSG00000076344		ENSG00000262768
ENSG00000075975	ENSG00000076351		ENSG00000262823
ENSG00000076003	ENSG00000076356		ENSG00000262884
ENSG00000076043	ENSG00000076382		ENSG00000263142
ENSG00000076053	ENSG00000076513		ENSG00000263353
ENSG00000076067	ENSG00000076554		ENSG00000263409
ENSG00000076108	ENSG00000076555		ENSG00000263746
ENSG00000076201	ENSG00000076604		ENSG00000263874
ENSG00000076242	ENSG00000076641		ENSG00000264198
ENSG00000076248	ENSG00000076650		ENSG00000264219
ENSG00000076258	ENSG00000076662		ENSG00000264395
ENSG00000076321	ENSG00000076685		ENSG00000264493
ENSG00000076344	ENSG00000076706		ENSG00000265206
ENSG00000076351	ENSG00000076716		ENSG00000265246
ENSG00000076356	ENSG00000076770		ENSG00000265766
ENSG00000076382	ENSG00000076826		ENSG00000265892
ENSG00000076513	ENSG00000076864		ENSG00000265992
ENSG00000076554	ENSG00000076924		ENSG00000266208
ENSG00000076555	ENSG00000076928		ENSG00000266265
ENSG00000076604	ENSG00000076944		ENSG00000266289
ENSG00000076641	ENSG00000076984		ENSG00000266306
ENSG00000076650	ENSG00000077009		ENSG00000266373
ENSG00000076662	ENSG00000077044		ENSG00000266642
ENSG00000076685	ENSG00000077063		ENSG00000266751
ENSG00000076706	ENSG00000077080		ENSG00000266786
ENSG00000076716	ENSG00000077092		ENSG00000266852
ENSG00000076770	ENSG00000077097		ENSG00000266931
ENSG00000076826	ENSG00000077147		ENSG00000267120
ENSG00000076864	ENSG00000077150		ENSG00000267142
ENSG00000076924	ENSG00000077152		ENSG00000267199
ENSG00000076928	ENSG00000077157		ENSG00000267317
ENSG00000076944	ENSG00000077232		ENSG00000267472
ENSG00000076984	ENSG00000077235		ENSG00000267559
ENSG00000077009	ENSG00000077238		ENSG00000267742
ENSG00000077044	ENSG00000077254		ENSG00000267787
ENSG00000077063	ENSG00000077264		ENSG00000268081
ENSG00000077080	ENSG00000077274		ENSG00000268170
ENSG00000077092	ENSG00000077279		ENSG00000268516
ENSG00000077097	ENSG00000077312		ENSG00000268713
ENSG00000077147	ENSG00000077327		ENSG00000268991
ENSG00000077150	ENSG00000077348		ENSG00000269148
ENSG00000077152	ENSG00000077380		ENSG00000269155
ENSG00000077157	ENSG00000077420		ENSG00000269220
ENSG00000077232	ENSG00000077454		ENSG00000269404
ENSG00000077235	ENSG00000077458		ENSG00000269728
ENSG00000077238	ENSG00000077463		ENSG00000269837
ENSG00000077254	ENSG00000077514		ENSG00000269961
ENSG00000077264	ENSG00000077522		ENSG00000270006
ENSG00000077274	ENSG00000077549		ENSG00000270127
ENSG00000077279	ENSG00000077585		ENSG00000270177
ENSG00000077312	ENSG00000077616		ENSG00000270333
ENSG00000077327	ENSG00000077684		ENSG00000270472
ENSG00000077348	ENSG00000077713		ENSG00000270562
ENSG00000077380	ENSG00000077721		ENSG00000270599
ENSG00000077420	ENSG00000077782		ENSG00000270619
ENSG00000077454	ENSG00000077800		ENSG00000270691
ENSG00000077458	ENSG00000077935		ENSG00000270804
ENSG00000077463	ENSG00000077942		ENSG00000270863
ENSG00000077514	ENSG00000077943		ENSG00000271178
ENSG00000077522	ENSG00000077984		ENSG00000271455
ENSG00000077549	ENSG00000078018		ENSG00000271547
ENSG00000077585	ENSG00000078043		ENSG00000271646
ENSG00000077616	ENSG00000078053		ENSG00000271666
ENSG00000077684	ENSG00000078061		ENSG00000271821
ENSG00000077713	ENSG00000078070		ENSG00000271853
ENSG00000077721	ENSG00000078081		ENSG00000271856
ENSG00000077782	ENSG00000078114		ENSG00000272037
ENSG00000077800	ENSG00000078124		ENSG00000272053
ENSG00000077935	ENSG00000078140		ENSG00000272135
ENSG00000077942	ENSG00000078142		ENSG00000272186
ENSG00000077943	ENSG00000078177		ENSG00000272282
ENSG00000077984	ENSG00000078237		ENSG00000272345
ENSG00000078018	ENSG00000078246		ENSG00000272456
ENSG00000078043	ENSG00000078269		ENSG00000272750
ENSG00000078053	ENSG00000078295		ENSG00000272815
ENSG00000078061	ENSG00000078304		ENSG00000272821
ENSG00000078070	ENSG00000078319		ENSG00000272906
ENSG00000078081	ENSG00000078328		ENSG00000272911
ENSG00000078098	ENSG00000078369		ENSG00000272916
ENSG00000078114	ENSG00000078399		ENSG00000273024
ENSG00000078124	ENSG00000078401		ENSG00000273145
ENSG00000078140	ENSG00000078403		ENSG00000273170
ENSG00000078142	ENSG00000078487		ENSG00000273192
ENSG00000078177	ENSG00000078549		ENSG00000273203
ENSG00000078237	ENSG00000078579		ENSG00000273295
ENSG00000078246	ENSG00000078589		ENSG00000273329
ENSG00000078269	ENSG00000078596		ENSG00000273428
ENSG00000078295	ENSG00000078618		ENSG00000273703
ENSG00000078304	ENSG00000078668		ENSG00000273802
ENSG00000078319	ENSG00000078674		ENSG00000273983
ENSG00000078328	ENSG00000078687		ENSG00000274020
ENSG00000078369	ENSG00000078699		ENSG00000274267
ENSG00000078399	ENSG00000078725		ENSG00000274272
ENSG00000078403	ENSG00000078747		ENSG00000274529
ENSG00000078487	ENSG00000078795		ENSG00000274576
ENSG00000078549	ENSG00000078804		ENSG00000274618
ENSG00000078579	ENSG00000078808		ENSG00000274641
ENSG00000078596	ENSG00000078814		ENSG00000274949
ENSG00000078618	ENSG00000078898		ENSG00000275491
ENSG00000078668	ENSG00000078900		ENSG00000275620
ENSG00000078674	ENSG00000078902		ENSG00000275714
ENSG00000078687	ENSG00000078967		ENSG00000275740
ENSG00000078699	ENSG00000079101		ENSG00000276070
ENSG00000078725	ENSG00000079102		ENSG00000276116
ENSG00000078747	ENSG00000079134		ENSG00000276180
ENSG00000078795	ENSG00000079150		ENSG00000276317
ENSG00000078804	ENSG00000079156		ENSG00000276728
ENSG00000078808	ENSG00000079215		ENSG00000276797
ENSG00000078814	ENSG00000079246		ENSG00000277301
ENSG00000078898	ENSG00000079257		ENSG00000277350
ENSG00000078900	ENSG00000079263		ENSG00000277476
ENSG00000078902	ENSG00000079277		ENSG00000277632
ENSG00000078967	ENSG00000079308		ENSG00000277661
ENSG00000079101	ENSG00000079313		ENSG00000277934
ENSG00000079102	ENSG00000079332		ENSG00000278451
ENSG00000079134	ENSG00000079335		ENSG00000278588
ENSG00000079150	ENSG00000079337		ENSG00000278705
ENSG00000079156	ENSG00000079385		ENSG00000278828
ENSG00000079215	ENSG00000079387		ENSG00000278922
ENSG00000079246	ENSG00000079393		ENSG00000278970
ENSG00000079257	ENSG00000079432		ENSG00000278995
ENSG00000079263	ENSG00000079435		ENSG00000278997
ENSG00000079277	ENSG00000079459		ENSG00000279161
ENSG00000079308	ENSG00000079462		ENSG00000279181
ENSG00000079313	ENSG00000079482		ENSG00000279277
ENSG00000079332	ENSG00000079616		ENSG00000279296
ENSG00000079335	ENSG00000079689		ENSG00000279320
ENSG00000079337	ENSG00000079691		ENSG00000279428
ENSG00000079385	ENSG00000079739		ENSG00000279447
ENSG00000079387	ENSG00000079785		ENSG00000279482
ENSG00000079393	ENSG00000079805		ENSG00000279519
ENSG00000079432	ENSG00000079819		ENSG00000279535
ENSG00000079435	ENSG00000079841		ENSG00000279594
ENSG00000079459	ENSG00000079931		ENSG00000279708
ENSG00000079462	ENSG00000079950		ENSG00000279813
ENSG00000079482	ENSG00000079974		ENSG00000279879
ENSG00000079616	ENSG00000079999		ENSG00000279884
ENSG00000079689	ENSG00000080007		ENSG00000279943
ENSG00000079691	ENSG00000080031		ENSG00000279964
ENSG00000079739	ENSG00000080166		ENSG00000279978
ENSG00000079785	ENSG00000080189		ENSG00000280064
ENSG00000079805	ENSG00000080200		ENSG00000280081
ENSG00000079819	ENSG00000080224		ENSG00000280135
ENSG00000079841	ENSG00000080293		ENSG00000280153
ENSG00000079931	ENSG00000080298		ENSG00000280161
ENSG00000079950	ENSG00000080345		ENSG00000280173
ENSG00000079974	ENSG00000080371		ENSG00000280417
ENSG00000079999	ENSG00000080493		ENSG00000280449
ENSG00000080007	ENSG00000080503
ENSG00000080031	ENSG00000080511
ENSG00000080166	ENSG00000080546
ENSG00000080189	ENSG00000080561
ENSG00000080200	ENSG00000080573
ENSG00000080224	ENSG00000080603
ENSG00000080293	ENSG00000080608
ENSG00000080298	ENSG00000080644
ENSG00000080345	ENSG00000080709
ENSG00000080371	ENSG00000080802
ENSG00000080493	ENSG00000080815
ENSG00000080503	ENSG00000080819
ENSG00000080511	ENSG00000080822
ENSG00000080546	ENSG00000080823
ENSG00000080561	ENSG00000080824
ENSG00000080573	ENSG00000080839
ENSG00000080603	ENSG00000080845
ENSG00000080608	ENSG00000080854
ENSG00000080644	ENSG00000080947
ENSG00000080709	ENSG00000080986
ENSG00000080802	ENSG00000081014
ENSG00000080815	ENSG00000081019
ENSG00000080819	ENSG00000081026
ENSG00000080822	ENSG00000081041
ENSG00000080823	ENSG00000081052
ENSG00000080824	ENSG00000081059
ENSG00000080839	ENSG00000081087
ENSG00000080845	ENSG00000081138
ENSG00000080854	ENSG00000081148
ENSG00000080910	ENSG00000081154
ENSG00000080947	ENSG00000081177
ENSG00000081014	ENSG00000081181
ENSG00000081019	ENSG00000081189
ENSG00000081026	ENSG00000081237
ENSG00000081041	ENSG00000081248
ENSG00000081051	ENSG00000081277
ENSG00000081052	ENSG00000081307
ENSG00000081059	ENSG00000081320
ENSG00000081087	ENSG00000081377
ENSG00000081138	ENSG00000081386
ENSG00000081154	ENSG00000081479
ENSG00000081177	ENSG00000081665
ENSG00000081181	ENSG00000081692
ENSG00000081189	ENSG00000081721
ENSG00000081237	ENSG00000081760
ENSG00000081248	ENSG00000081791
ENSG00000081277	ENSG00000081803
ENSG00000081307	ENSG00000081842
ENSG00000081320	ENSG00000081853
ENSG00000081377	ENSG00000081870
ENSG00000081386	ENSG00000081913
ENSG00000081479	ENSG00000081923
ENSG00000081665	ENSG00000081985
ENSG00000081692	ENSG00000082014
ENSG00000081721	ENSG00000082068
ENSG00000081760	ENSG00000082074
ENSG00000081791	ENSG00000082126
ENSG00000081800	ENSG00000082146
ENSG00000081803	ENSG00000082153
ENSG00000081842	ENSG00000082196
ENSG00000081853	ENSG00000082212
ENSG00000081870	ENSG00000082213
ENSG00000081913	ENSG00000082258
ENSG00000081923	ENSG00000082269
ENSG00000081985	ENSG00000082293
ENSG00000082014	ENSG00000082397
ENSG00000082068	ENSG00000082438
ENSG00000082074	ENSG00000082458
ENSG00000082126	ENSG00000082482
ENSG00000082146	ENSG00000082497
ENSG00000082153	ENSG00000082512
ENSG00000082175	ENSG00000082515
ENSG00000082196	ENSG00000082516
ENSG00000082212	ENSG00000082556
ENSG00000082213	ENSG00000082641
ENSG00000082258	ENSG00000082684
ENSG00000082269	ENSG00000082701
ENSG00000082293	ENSG00000082781
ENSG00000082397	ENSG00000082805
ENSG00000082438	ENSG00000082898
ENSG00000082458	ENSG00000082996
ENSG00000082482	ENSG00000083067
ENSG00000082497	ENSG00000083093
ENSG00000082512	ENSG00000083097
ENSG00000082515	ENSG00000083099
ENSG00000082516	ENSG00000083123
ENSG00000082556	ENSG00000083168
ENSG00000082641	ENSG00000083223
ENSG00000082684	ENSG00000083290
ENSG00000082701	ENSG00000083307
ENSG00000082781	ENSG00000083312
ENSG00000082805	ENSG00000083444
ENSG00000082898	ENSG00000083454
ENSG00000082996	ENSG00000083457
ENSG00000083067	ENSG00000083520
ENSG00000083093	ENSG00000083535
ENSG00000083097	ENSG00000083544
ENSG00000083099	ENSG00000083635
ENSG00000083123	ENSG00000083642
ENSG00000083168	ENSG00000083720
ENSG00000083223	ENSG00000083750
ENSG00000083290	ENSG00000083782
ENSG00000083307	ENSG00000083799
ENSG00000083312	ENSG00000083807
ENSG00000083444	ENSG00000083812
ENSG00000083454	ENSG00000083814
ENSG00000083457	ENSG00000083817
ENSG00000083520	ENSG00000083828
ENSG00000083535	ENSG00000083838
ENSG00000083544	ENSG00000083844
ENSG00000083635	ENSG00000083845
ENSG00000083642	ENSG00000083857
ENSG00000083720	ENSG00000083896
ENSG00000083750	ENSG00000083937
ENSG00000083799	ENSG00000084070
ENSG00000083807	ENSG00000084072
ENSG00000083812	ENSG00000084073
ENSG00000083814	ENSG00000084090
ENSG00000083817	ENSG00000084092
ENSG00000083828	ENSG00000084093
ENSG00000083838	ENSG00000084110
ENSG00000083844	ENSG00000084112
ENSG00000083845	ENSG00000084207
ENSG00000083857	ENSG00000084234
ENSG00000083896	ENSG00000084444
ENSG00000083937	ENSG00000084463
ENSG00000084070	ENSG00000084623
ENSG00000084072	ENSG00000084628
ENSG00000084073	ENSG00000084636
ENSG00000084090	ENSG00000084652
ENSG00000084092	ENSG00000084674
ENSG00000084093	ENSG00000084676
ENSG00000084110	ENSG00000084693
ENSG00000084112	ENSG00000084710
ENSG00000084207	ENSG00000084731
ENSG00000084234	ENSG00000084733
ENSG00000084444	ENSG00000084734
ENSG00000084453	ENSG00000084754
ENSG00000084463	ENSG00000084764
ENSG00000084623	ENSG00000084774
ENSG00000084628	ENSG00000085063
ENSG00000084636	ENSG00000085117
ENSG00000084652	ENSG00000085185
ENSG00000084674	ENSG00000085224
ENSG00000084676	ENSG00000085231
ENSG00000084693	ENSG00000085265
ENSG00000084710	ENSG00000085274
ENSG00000084731	ENSG00000085276
ENSG00000084733	ENSG00000085365
ENSG00000084734	ENSG00000085377
ENSG00000084754	ENSG00000085382
ENSG00000084764	ENSG00000085415
ENSG00000084774	ENSG00000085433
ENSG00000085063	ENSG00000085449
ENSG00000085117	ENSG00000085465
ENSG00000085185	ENSG00000085491
ENSG00000085224	ENSG00000085511
ENSG00000085231	ENSG00000085514
ENSG00000085265	ENSG00000085552
ENSG00000085274	ENSG00000085563
ENSG00000085276	ENSG00000085644
ENSG00000085365	ENSG00000085662
ENSG00000085377	ENSG00000085719
ENSG00000085382	ENSG00000085721
ENSG00000085415	ENSG00000085733
ENSG00000085433	ENSG00000085741
ENSG00000085449	ENSG00000085760
ENSG00000085465	ENSG00000085788
ENSG00000085491	ENSG00000085831
ENSG00000085511	ENSG00000085832
ENSG00000085514	ENSG00000085840
ENSG00000085552	ENSG00000085871
ENSG00000085563	ENSG00000085872
ENSG00000085644	ENSG00000085978
ENSG00000085662	ENSG00000085982
ENSG00000085719	ENSG00000085998
ENSG00000085721	ENSG00000085999
ENSG00000085733	ENSG00000086015
ENSG00000085741	ENSG00000086061
ENSG00000085760	ENSG00000086062
ENSG00000085788	ENSG00000086065
ENSG00000085831	ENSG00000086102
ENSG00000085832	ENSG00000086159
ENSG00000085840	ENSG00000086189
ENSG00000085871	ENSG00000086200
ENSG00000085872	ENSG00000086205
ENSG00000085978	ENSG00000086232
ENSG00000085982	ENSG00000086288
ENSG00000085998	ENSG00000086289
ENSG00000085999	ENSG00000086300
ENSG00000086015	ENSG00000086475
ENSG00000086061	ENSG00000086504
ENSG00000086062	ENSG00000086506
ENSG00000086065	ENSG00000086544
ENSG00000086102	ENSG00000086548
ENSG00000086159	ENSG00000086570
ENSG00000086189	ENSG00000086589
ENSG00000086200	ENSG00000086598
ENSG00000086205	ENSG00000086619
ENSG00000086232	ENSG00000086666
ENSG00000086288	ENSG00000086696
ENSG00000086289	ENSG00000086712
ENSG00000086300	ENSG00000086730
ENSG00000086475	ENSG00000086758
ENSG00000086504	ENSG00000086827
ENSG00000086506	ENSG00000086848
ENSG00000086544	ENSG00000086967
ENSG00000086548	ENSG00000086991
ENSG00000086570	ENSG00000087008
ENSG00000086589	ENSG00000087053
ENSG00000086598	ENSG00000087074
ENSG00000086619	ENSG00000087076
ENSG00000086666	ENSG00000087077
ENSG00000086712	ENSG00000087085
ENSG00000086730	ENSG00000087086
ENSG00000086758	ENSG00000087087
ENSG00000086827	ENSG00000087088
ENSG00000086848	ENSG00000087095
ENSG00000086967	ENSG00000087111
ENSG00000086991	ENSG00000087116
ENSG00000087008	ENSG00000087152
ENSG00000087053	ENSG00000087157
ENSG00000087074	ENSG00000087191
ENSG00000087076	ENSG00000087206
ENSG00000087077	ENSG00000087237
ENSG00000087085	ENSG00000087245
ENSG00000087086	ENSG00000087250
ENSG00000087087	ENSG00000087253
ENSG00000087088	ENSG00000087258
ENSG00000087095	ENSG00000087263
ENSG00000087111	ENSG00000087266
ENSG00000087116	ENSG00000087269
ENSG00000087152	ENSG00000087274
ENSG00000087157	ENSG00000087299
ENSG00000087191	ENSG00000087301
ENSG00000087206	ENSG00000087302
ENSG00000087237	ENSG00000087303
ENSG00000087245	ENSG00000087338
ENSG00000087250	ENSG00000087365
ENSG00000087253	ENSG00000087448
ENSG00000087258	ENSG00000087460
ENSG00000087263	ENSG00000087470
ENSG00000087266	ENSG00000087494
ENSG00000087269	ENSG00000087495
ENSG00000087274	ENSG00000087502
ENSG00000087299	ENSG00000087510
ENSG00000087301	ENSG00000087586
ENSG00000087302	ENSG00000087589
ENSG00000087303	ENSG00000087842
ENSG00000087338	ENSG00000087884
ENSG00000087365	ENSG00000087903
ENSG00000087448	ENSG00000087995
ENSG00000087460	ENSG00000088002
ENSG00000087470	ENSG00000088035
ENSG00000087494	ENSG00000088038
ENSG00000087495	ENSG00000088053
ENSG00000087502	ENSG00000088179
ENSG00000087510	ENSG00000088205
ENSG00000087586	ENSG00000088247
ENSG00000087589	ENSG00000088256
ENSG00000087842	ENSG00000088280
ENSG00000087884	ENSG00000088298
ENSG00000087903	ENSG00000088305
ENSG00000087995	ENSG00000088320
ENSG00000088002	ENSG00000088325
ENSG00000088035	ENSG00000088340
ENSG00000088038	ENSG00000088356
ENSG00000088053	ENSG00000088367
ENSG00000088179	ENSG00000088386
ENSG00000088205	ENSG00000088387
ENSG00000088247	ENSG00000088448
ENSG00000088256	ENSG00000088451
ENSG00000088280	ENSG00000088538
ENSG00000088298	ENSG00000088543
ENSG00000088305	ENSG00000088682
ENSG00000088320	ENSG00000088726
ENSG00000088325	ENSG00000088727
ENSG00000088340	ENSG00000088756
ENSG00000088356	ENSG00000088766
ENSG00000088367	ENSG00000088808
ENSG00000088386	ENSG00000088812
ENSG00000088387	ENSG00000088826
ENSG00000088448	ENSG00000088827
ENSG00000088451	ENSG00000088832
ENSG00000088538	ENSG00000088833
ENSG00000088543	ENSG00000088836
ENSG00000088682	ENSG00000088854
ENSG00000088726	ENSG00000088876
ENSG00000088727	ENSG00000088881
ENSG00000088756	ENSG00000088882
ENSG00000088766	ENSG00000088888
ENSG00000088808	ENSG00000088899
ENSG00000088812	ENSG00000088930
ENSG00000088826	ENSG00000088970
ENSG00000088827	ENSG00000088986
ENSG00000088832	ENSG00000088992
ENSG00000088833	ENSG00000089006
ENSG00000088836	ENSG00000089009
ENSG00000088854	ENSG00000089012
ENSG00000088876	ENSG00000089022
ENSG00000088881	ENSG00000089041
ENSG00000088882	ENSG00000089048
ENSG00000088888	ENSG00000089050
ENSG00000088899	ENSG00000089053
ENSG00000088926	ENSG00000089057
ENSG00000088930	ENSG00000089060
ENSG00000088970	ENSG00000089063
ENSG00000088986	ENSG00000089091
ENSG00000088992	ENSG00000089094
ENSG00000089006	ENSG00000089101
ENSG00000089009	ENSG00000089116
ENSG00000089012	ENSG00000089123
ENSG00000089022	ENSG00000089127
ENSG00000089041	ENSG00000089154
ENSG00000089048	ENSG00000089157
ENSG00000089050	ENSG00000089159
ENSG00000089053	ENSG00000089169
ENSG00000089057	ENSG00000089177
ENSG00000089060	ENSG00000089195
ENSG00000089063	ENSG00000089199
ENSG00000089091	ENSG00000089220
ENSG00000089094	ENSG00000089225
ENSG00000089101	ENSG00000089234
ENSG00000089116	ENSG00000089248
ENSG00000089123	ENSG00000089250
ENSG00000089127	ENSG00000089280
ENSG00000089154	ENSG00000089289
ENSG00000089157	ENSG00000089327
ENSG00000089159	ENSG00000089335
ENSG00000089163	ENSG00000089351
ENSG00000089169	ENSG00000089356
ENSG00000089177	ENSG00000089472
ENSG00000089195	ENSG00000089486
ENSG00000089199	ENSG00000089505
ENSG00000089220	ENSG00000089558
ENSG00000089225	ENSG00000089597
ENSG00000089234	ENSG00000089639
ENSG00000089248	ENSG00000089682
ENSG00000089250	ENSG00000089685
ENSG00000089280	ENSG00000089692
ENSG00000089289	ENSG00000089693
ENSG00000089327	ENSG00000089723
ENSG00000089335	ENSG00000089737
ENSG00000089351	ENSG00000089775
ENSG00000089356	ENSG00000089818
ENSG00000089472	ENSG00000089820
ENSG00000089486	ENSG00000089847
ENSG00000089505	ENSG00000089876
ENSG00000089558	ENSG00000089902
ENSG00000089597	ENSG00000089916
ENSG00000089639	ENSG00000090006
ENSG00000089682	ENSG00000090013
ENSG00000089685	ENSG00000090020
ENSG00000089692	ENSG00000090054
ENSG00000089693	ENSG00000090060
ENSG00000089723	ENSG00000090061
ENSG00000089737	ENSG00000090097
ENSG00000089775	ENSG00000090104
ENSG00000089818	ENSG00000090238
ENSG00000089820	ENSG00000090263
ENSG00000089847	ENSG00000090266
ENSG00000089876	ENSG00000090273
ENSG00000089902	ENSG00000090316
ENSG00000089916	ENSG00000090339
ENSG00000090006	ENSG00000090372
ENSG00000090013	ENSG00000090376
ENSG00000090020	ENSG00000090382
ENSG00000090054	ENSG00000090432
ENSG00000090060	ENSG00000090447
ENSG00000090061	ENSG00000090470
ENSG00000090097	ENSG00000090487
ENSG00000090238	ENSG00000090512
ENSG00000090263	ENSG00000090520
ENSG00000090266	ENSG00000090530
ENSG00000090273	ENSG00000090534
ENSG00000090316	ENSG00000090539
ENSG00000090339	ENSG00000090554
ENSG00000090372	ENSG00000090565
ENSG00000090376	ENSG00000090581
ENSG00000090382	ENSG00000090612
ENSG00000090432	ENSG00000090615
ENSG00000090447	ENSG00000090621
ENSG00000090470	ENSG00000090659
ENSG00000090487	ENSG00000090661
ENSG00000090512	ENSG00000090674
ENSG00000090520	ENSG00000090686
ENSG00000090530	ENSG00000090776
ENSG00000090534	ENSG00000090857
ENSG00000090539	ENSG00000090861
ENSG00000090554	ENSG00000090863
ENSG00000090565	ENSG00000090889
ENSG00000090581	ENSG00000090905
ENSG00000090612	ENSG00000090924
ENSG00000090615	ENSG00000090932
ENSG00000090621	ENSG00000090971
ENSG00000090659	ENSG00000090975
ENSG00000090661	ENSG00000090989
ENSG00000090674	ENSG00000091009
ENSG00000090686	ENSG00000091039
ENSG00000090776	ENSG00000091073
ENSG00000090857	ENSG00000091106
ENSG00000090861	ENSG00000091127
ENSG00000090863	ENSG00000091128
ENSG00000090889	ENSG00000091129
ENSG00000090905	ENSG00000091136
ENSG00000090924	ENSG00000091137
ENSG00000090932	ENSG00000091140
ENSG00000090971	ENSG00000091157
ENSG00000090975	ENSG00000091164
ENSG00000090989	ENSG00000091181
ENSG00000091009	ENSG00000091262
ENSG00000091039	ENSG00000091317
ENSG00000091073	ENSG00000091409
ENSG00000091106	ENSG00000091428
ENSG00000091127	ENSG00000091436
ENSG00000091128	ENSG00000091483
ENSG00000091129	ENSG00000091490
ENSG00000091136	ENSG00000091513
ENSG00000091137	ENSG00000091527
ENSG00000091138	ENSG00000091536
ENSG00000091140	ENSG00000091542
ENSG00000091157	ENSG00000091592
ENSG00000091164	ENSG00000091622
ENSG00000091181	ENSG00000091640
ENSG00000091262	ENSG00000091651
ENSG00000091317	ENSG00000091656
ENSG00000091409	ENSG00000091664
ENSG00000091428	ENSG00000091704
ENSG00000091436	ENSG00000091732
ENSG00000091482	ENSG00000091831
ENSG00000091483	ENSG00000091844
ENSG00000091490	ENSG00000091947
ENSG00000091513	ENSG00000091972
ENSG00000091527	ENSG00000091986
ENSG00000091536	ENSG00000092009
ENSG00000091542	ENSG00000092010
ENSG00000091592	ENSG00000092020
ENSG00000091622	ENSG00000092036
ENSG00000091640	ENSG00000092051
ENSG00000091651	ENSG00000092054
ENSG00000091656	ENSG00000092067
ENSG00000091664	ENSG00000092068
ENSG00000091704	ENSG00000092094
ENSG00000091732	ENSG00000092096
ENSG00000091831	ENSG00000092098
ENSG00000091844	ENSG00000092108
ENSG00000091879	ENSG00000092140
ENSG00000091947	ENSG00000092148
ENSG00000091972	ENSG00000092199
ENSG00000091986	ENSG00000092200
ENSG00000092009	ENSG00000092201
ENSG00000092010	ENSG00000092203
ENSG00000092020	ENSG00000092208
ENSG00000092036	ENSG00000092295
ENSG00000092051	ENSG00000092330
ENSG00000092054	ENSG00000092345
ENSG00000092068	ENSG00000092377
ENSG00000092094	ENSG00000092421
ENSG00000092096	ENSG00000092439
ENSG00000092098	ENSG00000092445
ENSG00000092108	ENSG00000092470
ENSG00000092140	ENSG00000092529
ENSG00000092148	ENSG00000092531
ENSG00000092199	ENSG00000092607
ENSG00000092200	ENSG00000092621
ENSG00000092201	ENSG00000092758
ENSG00000092203	ENSG00000092820
ENSG00000092208	ENSG00000092841
ENSG00000092295	ENSG00000092847
ENSG00000092330	ENSG00000092850
ENSG00000092345	ENSG00000092853
ENSG00000092377	ENSG00000092871
ENSG00000092421	ENSG00000092929
ENSG00000092439	ENSG00000092931
ENSG00000092445	ENSG00000092964
ENSG00000092470	ENSG00000092969
ENSG00000092529	ENSG00000092978
ENSG00000092531	ENSG00000093000
ENSG00000092607	ENSG00000093009
ENSG00000092621	ENSG00000093010
ENSG00000092758	ENSG00000093072
ENSG00000092820	ENSG00000093100
ENSG00000092841	ENSG00000093134
ENSG00000092847	ENSG00000093144
ENSG00000092850	ENSG00000093167
ENSG00000092853	ENSG00000093183
ENSG00000092871	ENSG00000093217
ENSG00000092929	ENSG00000094631
ENSG00000092931	ENSG00000094755
ENSG00000092964	ENSG00000094796
ENSG00000092969	ENSG00000094804
ENSG00000092978	ENSG00000094841
ENSG00000093000	ENSG00000094880
ENSG00000093009	ENSG00000094914
ENSG00000093010	ENSG00000094916
ENSG00000093072	ENSG00000094963
ENSG00000093100	ENSG00000094975
ENSG00000093144	ENSG00000095002
ENSG00000093167	ENSG00000095015
ENSG00000093183	ENSG00000095059
ENSG00000093217	ENSG00000095066
ENSG00000094631	ENSG00000095139
ENSG00000094755	ENSG00000095203
ENSG00000094796	ENSG00000095209
ENSG00000094804	ENSG00000095261
ENSG00000094841	ENSG00000095303
ENSG00000094880	ENSG00000095319
ENSG00000094914	ENSG00000095321
ENSG00000094916	ENSG00000095370
ENSG00000094963	ENSG00000095380
ENSG00000094975	ENSG00000095383
ENSG00000095002	ENSG00000095397
ENSG00000095015	ENSG00000095485
ENSG00000095059	ENSG00000095539
ENSG00000095066	ENSG00000095564
ENSG00000095139	ENSG00000095574
ENSG00000095203	ENSG00000095585
ENSG00000095209	ENSG00000095587
ENSG00000095261	ENSG00000095596
ENSG00000095303	ENSG00000095637
ENSG00000095319	ENSG00000095713
ENSG00000095321	ENSG00000095739
ENSG00000095370	ENSG00000095752
ENSG00000095380	ENSG00000095777
ENSG00000095383	ENSG00000095787
ENSG00000095397	ENSG00000095794
ENSG00000095485	ENSG00000095906
ENSG00000095539	ENSG00000095917
ENSG00000095564	ENSG00000095932
ENSG00000095574	ENSG00000095951
ENSG00000095585	ENSG00000095970
ENSG00000095587	ENSG00000095981
ENSG00000095596	ENSG00000096006
ENSG00000095637	ENSG00000096060
ENSG00000095713	ENSG00000096063
ENSG00000095739	ENSG00000096070
ENSG00000095752	ENSG00000096080
ENSG00000095777	ENSG00000096088
ENSG00000095787	ENSG00000096092
ENSG00000095794	ENSG00000096093
ENSG00000095906	ENSG00000096264
ENSG00000095917	ENSG00000096384
ENSG00000095932	ENSG00000096395
ENSG00000095951	ENSG00000096401
ENSG00000095970	ENSG00000096433
ENSG00000095981	ENSG00000096654
ENSG00000096006	ENSG00000096696
ENSG00000096060	ENSG00000096717
ENSG00000096063	ENSG00000096746
ENSG00000096070	ENSG00000096872
ENSG00000096080	ENSG00000096968
ENSG00000096088	ENSG00000096996
ENSG00000096092	ENSG00000097007
ENSG00000096093	ENSG00000097021
[truncated: 20,889 more rows]

## Sheet: Table S3
Table S3: Comparison of the detected genes on two sequencing technologies. The table shows comparison of transcriptomic data between two platforms, RNA seq and Human Transcriptome Arrays 2.0 arrays respectively. We were able to detect more genes, and substantially more tissue specific RNA expression with the Human Transcriptome Arrays 2.0.
	Mele etal 2015*	TWIN study - HTA 2.0**
Total number of detectable genes in Adipose	23002	23418
Total number of detectable genes in Blood	19252	22888
Total number of detectable genes in Muscle	19688	23007
Uniquely expressed in Adipose	2493	819
Uniquely expressed in Blood	630	770
Uniquely expressed in Muscle	1195	709
Detec0on$threshold$method$
* RPKM>(approx 5reads in average length gene) in at least 25% of samples
** Standard deviation = >3 (across all samples)

## Sheet: Table S4
Table S4: Summary of IGEMS analysis on HTA Data
Muscle vs Adipose AEU			M vs A (SD 3)				M vs B (SD 3)				A vs B (SD 3)
	SD3 filtered		exon	gene	gene_name		exon	gene	gene_name		exon	gene	gene_name
Number of exons annotated on array	575650		ENSE00000359247	ENSG00000054523	KIF1B		ENSE00000368631	ENSG00000196218	RYR1		ENSE00000333879	ENSG00000138796	HADH
Number of genes annotated on array	35345		ENSE00000407185	ENSG00000134602	STK26		ENSE00000390705	ENSG00000004939	SLC4A1		ENSE00000390705	ENSG00000004939	SLC4A1
Number of exons after SD filter	516696		ENSE00000454307	ENSG00000005471	ABCB4		ENSE00000407164	ENSG00000076770	MBNL3		ENSE00000431371	ENSG00000011465	DCN
Number of genes after SD filter	20703		ENSE00000468131	ENSG00000001084	GCLC		ENSE00000407185	ENSG00000134602	STK26		ENSE00000469039	ENSG00000000971	CFH
Number of exons in MUF 5% FDR	122549		ENSE00000468679	ENSG00000013375	PGM3		ENSE00000417363	ENSG00000079739	PGM1		ENSE00000492524	ENSG00000012223	LTF
Number of genes in MUF 5% FDR	4274		ENSE00000468680	ENSG00000013375	PGM3		ENSE00000418292	ENSG00000085265	FCN1		ENSE00000560923	ENSG00000197183	NOL4L
Number of exons in 10 % SI Distribution	12257		ENSE00000501177	ENSG00000079332	SAR1A		ENSE00000431371	ENSG00000011465	DCN		ENSE00000580726	ENSG00000091136	LAMB1
Number of genes in 10 % SI Distribution	1742		ENSE00000551847	ENSG00000086730	LAT2		ENSE00000456505	ENSG00000134755	DSC2		ENSE00000580727	ENSG00000091136	LAMB1
Number of exons after removing false positives	10826		ENSE00000650274	ENSG00000093072	CECR1		ENSE00000457144	ENSG00000003989	SLC7A2		ENSE00000580730	ENSG00000091136	LAMB1
Number of genes after removing false positives	1637		ENSE00000654717	ENSG00000100321	SYNGR1		ENSE00000457145	ENSG00000003989	SLC7A2		ENSE00000650274	ENSG00000093072	CECR1
			ENSE00000656613	ENSG00000132670	PTPRA		ENSE00000484861	ENSG00000196218	RYR1		ENSE00000650281	ENSG00000093072	CECR1
Muscle vs Blood AEU			ENSE00000656629	ENSG00000132670	PTPRA		ENSE00000484893	ENSG00000196218	RYR1		ENSE00000651787	ENSG00000100077	ADRBK2
	SD3 filtered		ENSE00000656630	ENSG00000132670	PTPRA		ENSE00000486414	ENSG00000049759	NEDD4L		ENSE00000657505	ENSG00000073712	FERMT2
Number of exons annotated on array	575650		ENSE00000656632	ENSG00000100243	CYB5R3		ENSE00000522115	ENSG00000058404	CAMK2B		ENSE00000657507	ENSG00000073712	FERMT2
Number of genes annotated on array	35345		ENSE00000656634	ENSG00000132670	PTPRA		ENSE00000522305	ENSG00000081248	CACNA1S		ENSE00000657510	ENSG00000073712	FERMT2
Number of exons after SD filter	515199		ENSE00000656636	ENSG00000132670	PTPRA		ENSE00000551847	ENSG00000086730	LAT2		ENSE00000657511	ENSG00000073712	FERMT2
Number of genes after SD filter	20590		ENSE00000657505	ENSG00000073712	FERMT2		ENSE00000560923	ENSG00000197183	NOL4L		ENSE00000657513	ENSG00000073712	FERMT2
Number of exons in MUF 5% FDR	128171		ENSE00000657507	ENSG00000073712	FERMT2		ENSE00000650274	ENSG00000093072	CECR1		ENSE00000660539	ENSG00000198752	CDC42BPB
Number of genes in MUF 5% FDR	4423		ENSE00000657510	ENSG00000073712	FERMT2		ENSE00000650281	ENSG00000093072	CECR1		ENSE00000660561	ENSG00000198752	CDC42BPB
Number of exons in 10 % SI Distribution	12814		ENSE00000657511	ENSG00000073712	FERMT2		ENSE00000651787	ENSG00000100077	ADRBK2		ENSE00000661328	ENSG00000101400	SNTA1
Number of genes in 10 % SI Distribution	1761		ENSE00000657513	ENSG00000073712	FERMT2		ENSE00000653691	ENSG00000100365	NCF4		ENSE00000661936	ENSG00000101425	BPI
Number of exons after removing false positives	12187		ENSE00000660513	ENSG00000131323	TRAF3		ENSE00000653693	ENSG00000100365	NCF4		ENSE00000661937	ENSG00000101425	BPI
Number of genes after removing false positives	1729		ENSE00000660514	ENSG00000131323	TRAF3		ENSE00000653701	ENSG00000100368	CSF2RB		ENSE00000661938	ENSG00000101425	BPI
			ENSE00000660519	ENSG00000131323	TRAF3		ENSE00000653703	ENSG00000100368	CSF2RB		ENSE00000663010	ENSG00000101162	TUBB1
Blood vs Adipose AEU			ENSE00000660520	ENSG00000131323	TRAF3		ENSE00000653704	ENSG00000100368	CSF2RB		ENSE00000665013	ENSG00000101871	MID1
	SD3 filtered		ENSE00000661832	ENSG00000080839	RBL1		ENSE00000653707	ENSG00000100368	CSF2RB		ENSE00000665015	ENSG00000101871	MID1
Number of exons annotated on array	575650		ENSE00000662419	ENSG00000101470	TNNC2		ENSE00000653854	ENSG00000128340	RAC2		ENSE00000665628	ENSG00000105426	PTPRS
Number of genes annotated on array	35345		ENSE00000662420	ENSG00000101470	TNNC2		ENSE00000654012	ENSG00000092054	MYH7		ENSE00000668266	ENSG00000101955	SRPX
Number of exons after SD filter	515142		ENSE00000663003	ENSG00000101160	CTSZ		ENSE00000654830	ENSG00000100351	GRAP2		ENSE00000669950	ENSG00000015285	WAS
Number of genes after SD filter	20701		ENSE00000663460	ENSG00000101210	EEF1A2		ENSE00000656520	ENSG00000100442	FKBP3		ENSE00000673471	ENSG00000102359	SRPX2
Number of exons in MUF 5% FDR	85711		ENSE00000663463	ENSG00000101210	EEF1A2		ENSE00000656736	ENSG00000088854	C20orf194		ENSE00000673474	ENSG00000102359	SRPX2
Number of genes in MUF 5% FDR	2972		ENSE00000672294	ENSG00000120509	PDZD11		ENSE00000657452	ENSG00000100519	PSMC6		ENSE00000673953	ENSG00000105926	MPP6
Number of exons in 10 % SI Distribution	8565		ENSE00000672355	ENSG00000106546	AHR		ENSE00000657485	ENSG00000100427	MLC1		ENSE00000676980	ENSG00000022267	FHL1
Number of genes in 10 % SI Distribution	1073		ENSE00000672361	ENSG00000106546	AHR		ENSE00000658203	ENSG00000100625	SIX4		ENSE00000676981	ENSG00000022267	FHL1
Number of exons after removing false positives	7963		ENSE00000673953	ENSG00000105926	MPP6		ENSE00000658600	ENSG00000100558	PLEK2		ENSE00000686699	ENSG00000112186	CAP2
Number of genes after removing false positives	1055		ENSE00000676981	ENSG00000022267	FHL1		ENSE00000661111	ENSG00000101306	MYLK2		ENSE00000689218	ENSG00000074181	NOTCH3
			ENSE00000676991	ENSG00000129680	MAP7D3		ENSE00000661328	ENSG00000101400	SNTA1		ENSE00000689256	ENSG00000074181	NOTCH3
			ENSE00000676992	ENSG00000129680	MAP7D3		ENSE00000661510	ENSG00000078814	MYH7B		ENSE00000698637	ENSG00000075223	SEMA3C
			ENSE00000678413	ENSG00000013563	DNASE1L1		ENSE00000661936	ENSG00000101425	BPI		ENSE00000698638	ENSG00000075223	SEMA3C
			ENSE00000678509	ENSG00000106483	SFRP4		ENSE00000661938	ENSG00000101425	BPI		ENSE00000698641	ENSG00000075223	SEMA3C
			ENSE00000678746	ENSG00000102882	MAPK3		ENSE00000662419	ENSG00000101470	TNNC2		ENSE00000698642	ENSG00000075223	SEMA3C
			ENSE00000679014	ENSG00000006715	VPS41		ENSE00000662420	ENSG00000101470	TNNC2		ENSE00000698650	ENSG00000075223	SEMA3C
			ENSE00000679016	ENSG00000006715	VPS41		ENSE00000662874	ENSG00000087586	AURKA		ENSE00000709254	ENSG00000079435	LIPE
			ENSE00000679979	ENSG00000102802	MEDAG		ENSE00000663010	ENSG00000101162	TUBB1		ENSE00000714441	ENSG00000047617	ANO2
			ENSE00000679985	ENSG00000102802	MEDAG		ENSE00000665715	ENSG00000088756	ARHGAP28		ENSE00000714442	ENSG00000047617	ANO2
			ENSE00000681817	ENSG00000107104	KANK1		ENSE00000667281	ENSG00000106003	LFNG		ENSE00000714454	ENSG00000047617	ANO2
			ENSE00000682837	ENSG00000080503	SMARCA2		ENSE00000667574	ENSG00000134755	DSC2		ENSE00000715093	ENSG00000005249	PRKAR2B
			ENSE00000686730	ENSG00000080608	PUM3		ENSE00000672777	ENSG00000067177	PHKA1		ENSE00000715098	ENSG00000005249	PRKAR2B
			ENSE00000692805	ENSG00000026025	VIM		ENSE00000672801	ENSG00000067177	PHKA1		ENSE00000716166	ENSG00000091136	LAMB1
			ENSE00000692812	ENSG00000026025	VIM		ENSE00000672939	ENSG00000104067	TJP1		ENSE00000716383	ENSG00000091136	LAMB1
			ENSE00000698025	ENSG00000127947	PTPN12		ENSE00000672940	ENSG00000104067	TJP1		ENSE00000716667	ENSG00000091136	LAMB1
			ENSE00000698186	ENSG00000104497	SNX16		ENSE00000672941	ENSG00000104067	TJP1		ENSE00000717786	ENSG00000175899	A2M
			ENSE00000698638	ENSG00000075223	SEMA3C		ENSE00000673520	ENSG00000198838	RYR3		ENSE00000717790	ENSG00000175899	A2M
			ENSE00000698641	ENSG00000075223	SEMA3C		ENSE00000673521	ENSG00000198838	RYR3		ENSE00000718064	ENSG00000175899	A2M
			ENSE00000698650	ENSG00000075223	SEMA3C		ENSE00000673582	ENSG00000198838	RYR3		ENSE00000718932	ENSG00000106025	TSPAN12
			ENSE00000698659	ENSG00000019991	HGF		ENSE00000676427	ENSG00000108515	ENO3		ENSE00000719198	ENSG00000106034	CPED1
			ENSE00000698660	ENSG00000019991	HGF		ENSE00000676807	ENSG00000134602	STK26		ENSE00000719203	ENSG00000106034	CPED1
			ENSE00000698726	ENSG00000085719	CPNE3		ENSE00000676808	ENSG00000134602	STK26		ENSE00000719209	ENSG00000106034	CPED1
			ENSE00000699599	ENSG00000122707	RECK		ENSE00000676980	ENSG00000022267	FHL1		ENSE00000721687	ENSG00000110448	CD5
			ENSE00000699619	ENSG00000122707	RECK		ENSE00000677580	ENSG00000036448	MYOM2		ENSE00000732375	ENSG00000004939	SLC4A1
			ENSE00000699625	ENSG00000122707	RECK		ENSE00000677611	ENSG00000036448	MYOM2		ENSE00000738433	ENSG00000138688	KIAA1109
			ENSE00000699921	ENSG00000137075	RNF38		ENSE00000677788	ENSG00000036448	MYOM2		ENSE00000740488	ENSG00000109472	CPE
			ENSE00000700206	ENSG00000075213	SEMA3A		ENSE00000681610	ENSG00000112799	LY86		ENSE00000740491	ENSG00000109472	CPE
			ENSE00000700360	ENSG00000075213	SEMA3A		ENSE00000682935	ENSG00000104903	LYL1		ENSE00000740495	ENSG00000109472	CPE
			ENSE00000700497	ENSG00000075213	SEMA3A		ENSE00000683291	ENSG00000106078	COBL		ENSE00000740501	ENSG00000109472	CPE
			ENSE00000700499	ENSG00000075213	SEMA3A		ENSE00000684192	ENSG00000118939	UCHL3		ENSE00000742293	ENSG00000112936	C7
			ENSE00000700501	ENSG00000075213	SEMA3A		ENSE00000684383	ENSG00000087245	MMP2		ENSE00000742294	ENSG00000112936	C7
			ENSE00000703052	ENSG00000005471	ABCB4		ENSE00000684415	ENSG00000087245	MMP2		ENSE00000742295	ENSG00000112936	C7
			ENSE00000703613	ENSG00000005471	ABCB4		ENSE00000686291	ENSG00000102524	TNFSF13B		ENSE00000751537	ENSG00000116016	EPAS1
			ENSE00000713589	ENSG00000108691	CCL2		ENSE00000686666	ENSG00000006788	MYH13		ENSE00000751546	ENSG00000116016	EPAS1
			ENSE00000714319	ENSG00000105287	PRKD2		ENSE00000686699	ENSG00000112186	CAP2		ENSE00000752179	ENSG00000131711	MAP1B
			ENSE00000714441	ENSG00000047617	ANO2		ENSE00000686774	ENSG00000133020	MYH8		ENSE00000752180	ENSG00000131711	MAP1B
			ENSE00000714442	ENSG00000047617	ANO2		ENSE00000686815	ENSG00000133020	MYH8		ENSE00000752998	ENSG00000011465	DCN
			ENSE00000715091	ENSG00000005249	PRKAR2B		ENSE00000686846	ENSG00000133020	MYH8		ENSE00000754743	ENSG00000076555	ACACB
			ENSE00000715093	ENSG00000005249	PRKAR2B		ENSE00000686861	ENSG00000133020	MYH8		ENSE00000755332	ENSG00000179295	PTPN11
			ENSE00000715095	ENSG00000005249	PRKAR2B		ENSE00000687024	ENSG00000125414	MYH2		ENSE00000755338	ENSG00000179295	PTPN11
			ENSE00000715098	ENSG00000005249	PRKAR2B		ENSE00000687210	ENSG00000072954	TMEM38A		ENSE00000755534	ENSG00000069122	ADGRF5
			ENSE00000715102	ENSG00000005249	PRKAR2B		ENSE00000687676	ENSG00000109063	MYH3		ENSE00000760044	ENSG00000065833	ME1
			ENSE00000716757	ENSG00000095637	SORBS1		ENSE00000689467	ENSG00000107165	TYRP1		ENSE00000762308	ENSG00000112769	LAMA4
			ENSE00000716769	ENSG00000091129	NRCAM		ENSE00000689794	ENSG00000105639	JAK3		ENSE00000762309	ENSG00000112769	LAMA4
			ENSE00000716772	ENSG00000091129	NRCAM		ENSE00000689892	ENSG00000130598	TNNI2		ENSE00000762311	ENSG00000112769	LAMA4
			ENSE00000718044	ENSG00000105538	RASIP1		ENSE00000689896	ENSG00000130598	TNNI2		ENSE00000762312	ENSG00000112769	LAMA4
			ENSE00000718932	ENSG00000106025	TSPAN12		ENSE00000690086	ENSG00000096996	IL12RB1		ENSE00000762313	ENSG00000112769	LAMA4
			ENSE00000719198	ENSG00000106034	CPED1		ENSE00000690089	ENSG00000096996	IL12RB1		ENSE00000762314	ENSG00000112769	LAMA4
			ENSE00000719203	ENSG00000106034	CPED1		ENSE00000690090	ENSG00000096996	IL12RB1		ENSE00000762316	ENSG00000112769	LAMA4
			ENSE00000719209	ENSG00000106034	CPED1		ENSE00000690847	ENSG00000103569	AQP9		ENSE00000762317	ENSG00000112769	LAMA4
			ENSE00000720793	ENSG00000197157	SND1		ENSE00000691725	ENSG00000089639	GMIP		ENSE00000762318	ENSG00000112769	LAMA4
			ENSE00000728992	ENSG00000171811	CFAP46		ENSE00000693613	ENSG00000103710	RASL12		ENSE00000762322	ENSG00000112769	LAMA4
			ENSE00000728997	ENSG00000171811	CFAP46		ENSE00000704156	ENSG00000131773	KHDRBS3		ENSE00000762324	ENSG00000112769	LAMA4
			ENSE00000729003	ENSG00000171811	CFAP46		ENSE00000704443	ENSG00000104814	MAP4K1		ENSE00000762328	ENSG00000112769	LAMA4
			ENSE00000730789	ENSG00000068976	PYGM		ENSE00000705883	ENSG00000072422	RHOBTB1		ENSE00000762329	ENSG00000112769	LAMA4
			ENSE00000730794	ENSG00000068976	PYGM		ENSE00000707240	ENSG00000129170	CSRP3		ENSE00000762330	ENSG00000112769	LAMA4
			ENSE00000735314	ENSG00000109323	MANBA		ENSE00000708545	ENSG00000105352	CEACAM4		ENSE00000762334	ENSG00000112769	LAMA4
			ENSE00000736618	ENSG00000005882	PDK2		ENSE00000709053	ENSG00000047365	ARAP2		ENSE00000762335	ENSG00000112769	LAMA4
			ENSE00000739892	ENSG00000054967	RELT		ENSE00000714442	ENSG00000047617	ANO2		ENSE00000762336	ENSG00000112769	LAMA4
			ENSE00000740292	ENSG00000054523	KIF1B		ENSE00000715095	ENSG00000005249	PRKAR2B		ENSE00000762337	ENSG00000112769	LAMA4
			ENSE00000740694	ENSG00000054523	KIF1B		ENSE00000716383	ENSG00000091136	LAMB1		ENSE00000762340	ENSG00000112769	LAMA4
			ENSE00000740957	ENSG00000054523	KIF1B		ENSE00000716757	ENSG00000095637	SORBS1		ENSE00000762341	ENSG00000112769	LAMA4
			ENSE00000741117	ENSG00000054523	KIF1B		ENSE00000717816	ENSG00000105499	PLA2G4C		ENSE00000762343	ENSG00000112769	LAMA4
			ENSE00000741724	ENSG00000085741	WNT11		ENSE00000720299	ENSG00000132465	JCHAIN		ENSE00000762344	ENSG00000112769	LAMA4
			ENSE00000742343	ENSG00000039537	C6		ENSE00000720954	ENSG00000106348	IMPDH1		ENSE00000778274	ENSG00000014257	ACPP
			ENSE00000742345	ENSG00000039537	C6		ENSE00000721593	ENSG00000086967	MYBPC2		ENSE00000779621	ENSG00000082438	COBLL1
			ENSE00000742355	ENSG00000007314	SCN4A		ENSE00000721742	ENSG00000128591	FLNC		ENSE00000779622	ENSG00000082438	COBLL1
			ENSE00000742356	ENSG00000039537	C6		ENSE00000728992	ENSG00000171811	CFAP46		ENSE00000779623	ENSG00000082438	COBLL1
			ENSE00000742375	ENSG00000007314	SCN4A		ENSE00000728997	ENSG00000171811	CFAP46		ENSE00000783643	ENSG00000003436	TFPI
			ENSE00000743351	ENSG00000109861	CTSC		ENSE00000730789	ENSG00000068976	PYGM		ENSE00000785331	ENSG00000115361	ACADL
			ENSE00000743829	ENSG00000116661	FBXO2		ENSE00000731724	ENSG00000084764	MAPRE3		ENSE00000785333	ENSG00000115361	ACADL
			ENSE00000748555	ENSG00000036672	USP2		ENSE00000732375	ENSG00000004939	SLC4A1		ENSE00000785613	ENSG00000115461	IGFBP5
			ENSE00000750425	ENSG00000124721	DNAH8		ENSE00000733645	ENSG00000110841	PPFIBP1		ENSE00000785630	ENSG00000079308	TNS1
			ENSE00000751969	ENSG00000112667	DNPH1		ENSE00000733649	ENSG00000110841	PPFIBP1		ENSE00000785633	ENSG00000079308	TNS1
			ENSE00000752179	ENSG00000131711	MAP1B		ENSE00000733651	ENSG00000110841	PPFIBP1		ENSE00000785634	ENSG00000079308	TNS1
			ENSE00000752180	ENSG00000131711	MAP1B		ENSE00000733652	ENSG00000110841	PPFIBP1		ENSE00000785636	ENSG00000079308	TNS1
			ENSE00000753620	ENSG00000113163	COL4A3BP		ENSE00000735498	ENSG00000073861	TBX21		ENSE00000785637	ENSG00000079308	TNS1
			ENSE00000754666	ENSG00000110880	CORO1C		ENSE00000736618	ENSG00000005882	PDK2		ENSE00000785638	ENSG00000079308	TNS1
			ENSE00000754668	ENSG00000110880	CORO1C		ENSE00000738433	ENSG00000138688	KIAA1109		ENSE00000785639	ENSG00000079308	TNS1
			ENSE00000754695	ENSG00000112796	ENPP5		ENSE00000741117	ENSG00000054523	KIF1B		ENSE00000787762	ENSG00000118292	C1orf54
			ENSE00000754696	ENSG00000112796	ENPP5		ENSE00000741202	ENSG00000109674	NEIL3		ENSE00000791013	ENSG00000000971	CFH
			ENSE00000755127	ENSG00000111245	MYL2		ENSE00000742342	ENSG00000007314	SCN4A		ENSE00000791014	ENSG00000000971	CFH
			ENSE00000757769	ENSG00000188107	EYS		ENSE00000742375	ENSG00000007314	SCN4A		ENSE00000793459	ENSG00000116962	NID1
			ENSE00000758826	ENSG00000091317	CMTM6		ENSE00000742978	ENSG00000108932	SLC16A6		ENSE00000793462	ENSG00000116962	NID1
			ENSE00000759932	ENSG00000117632	STMN1		ENSE00000748555	ENSG00000036672	USP2		ENSE00000796622	ENSG00000118257	NRP2
			ENSE00000759985	ENSG00000013375	PGM3		ENSE00000751546	ENSG00000116016	EPAS1		ENSE00000796629	ENSG00000118257	NRP2
			ENSE00000759988	ENSG00000013375	PGM3		ENSE00000752998	ENSG00000011465	DCN		ENSE00000796861	ENSG00000115461	IGFBP5
			ENSE00000759991	ENSG00000013375	PGM3		ENSE00000753647	ENSG00000075415	SLC25A3		ENSE00000796868	ENSG00000079308	TNS1
			ENSE00000761264	ENSG00000112276	BVES		ENSE00000753648	ENSG00000075415	SLC25A3		ENSE00000796869	ENSG00000079308	TNS1
			ENSE00000761269	ENSG00000112276	BVES		ENSE00000753776	ENSG00000112715	VEGFA		ENSE00000799876	ENSG00000115523	GNLY
			ENSE00000761275	ENSG00000112276	BVES		ENSE00000753998	ENSG00000009709	PAX7		ENSE00000800585	ENSG00000134247	PTGFRN
			ENSE00000761655	ENSG00000025796	SEC63		ENSE00000754669	ENSG00000112782	CLIC5		ENSE00000803331	ENSG00000119013	NDUFB3
			ENSE00000761656	ENSG00000025796	SEC63		ENSE00000755366	ENSG00000089127	OAS1		ENSE00000804497	ENSG00000133401	PDZD2
			ENSE00000761657	ENSG00000025796	SEC63		ENSE00000755369	ENSG00000089127	OAS1		ENSE00000805997	ENSG00000119326	CTNNAL1
			ENSE00000761660	ENSG00000025796	SEC63		ENSE00000755534	ENSG00000069122	ADGRF5		ENSE00000806004	ENSG00000119326	CTNNAL1
			ENSE00000762626	ENSG00000111817	DSE		ENSE00000756494	ENSG00000113296	THBS4		ENSE00000806008	ENSG00000119326	CTNNAL1
			ENSE00000762628	ENSG00000111817	DSE		ENSE00000756504	ENSG00000113296	THBS4		ENSE00000809956	ENSG00000115310	RTN4
			ENSE00000762640	ENSG00000111817	DSE		ENSE00000757682	ENSG00000112245	PTP4A1		ENSE00000810934	ENSG00000095637	SORBS1
			ENSE00000771821	ENSG00000016391	CHDH		ENSE00000759681	ENSG00000117602	RCAN3		ENSE00000811856	ENSG00000119927	GPAM
			ENSE00000771928	ENSG00000170485	NPAS2		ENSE00000760044	ENSG00000065833	ME1		ENSE00000811863	ENSG00000119927	GPAM
			ENSE00000774239	ENSG00000116701	NCF2		ENSE00000760286	ENSG00000093167	LRRFIP2		ENSE00000813418	ENSG00000137154	RPS6
			ENSE00000774245	ENSG00000116701	NCF2		ENSE00000760403	ENSG00000093167	LRRFIP2		ENSE00000814010	ENSG00000198947	DMD
			ENSE00000774250	ENSG00000116701	NCF2		ENSE00000760520	ENSG00000093167	LRRFIP2		ENSE00000820535	ENSG00000109472	CPE
			ENSE00000775112	ENSG00000077254	USP33		ENSE00000760563	ENSG00000093167	LRRFIP2		ENSE00000820536	ENSG00000109472	CPE
			ENSE00000775113	ENSG00000077254	USP33		ENSE00000760579	ENSG00000093167	LRRFIP2		ENSE00000822085	ENSG00000134531	EMP1
			ENSE00000779567	ENSG00000115271	GCA		ENSE00000760580	ENSG00000093167	LRRFIP2		ENSE00000822287	ENSG00000069431	ABCC9
			ENSE00000779725	ENSG00000196428	TSC22D2		ENSE00000760675	ENSG00000093167	LRRFIP2		ENSE00000822292	ENSG00000069431	ABCC9
			ENSE00000780521	ENSG00000075420	FNDC3B		ENSE00000761269	ENSG00000112276	BVES		ENSE00000822304	ENSG00000069431	ABCC9
			ENSE00000780522	ENSG00000075420	FNDC3B		ENSE00000761561	ENSG00000057657	PRDM1		ENSE00000822309	ENSG00000069431	ABCC9
			ENSE00000780527	ENSG00000075420	FNDC3B		ENSE00000761811	ENSG00000000938	FGR		ENSE00000822338	ENSG00000069431	ABCC9
			ENSE00000782272	ENSG00000091409	ITGA6		ENSE00000761813	ENSG00000000938	FGR		ENSE00000822342	ENSG00000069431	ABCC9
			ENSE00000782376	ENSG00000091436	AC013461.1		ENSE00000762185	ENSG00000010810	FYN		ENSE00000823841	ENSG00000082781	ITGB5
			ENSE00000785633	ENSG00000079308	TNS1		ENSE00000762330	ENSG00000112769	LAMA4		ENSE00000830451	ENSG00000122378	FAM213A
			ENSE00000785634	ENSG00000079308	TNS1		ENSE00000762341	ENSG00000112769	LAMA4		ENSE00000830452	ENSG00000122378	FAM213A
			ENSE00000785636	ENSG00000079308	TNS1		ENSE00000762343	ENSG00000112769	LAMA4		ENSE00000830453	ENSG00000122378	FAM213A
			ENSE00000785637	ENSG00000079308	TNS1		ENSE00000764068	ENSG00000112303	VNN2		ENSE00000832724	ENSG00000122729	ACO1
			ENSE00000785638	ENSG00000079308	TNS1		ENSE00000764558	ENSG00000114853	ZBTB47		ENSE00000835814	ENSG00000123095	BHLHE41
			ENSE00000785639	ENSG00000079308	TNS1		ENSE00000770830	ENSG00000114854	TNNC1		ENSE00000836235	ENSG00000123131	PRDX4
			ENSE00000791013	ENSG00000000971	CFH		ENSE00000770831	ENSG00000114854	TNNC1		ENSE00000839988	ENSG00000112769	LAMA4
			ENSE00000791014	ENSG00000000971	CFH		ENSE00000770833	ENSG00000114854	TNNC1		ENSE00000840239	ENSG00000112246	SIM1
			ENSE00000791016	ENSG00000000971	CFH		ENSE00000771963	ENSG00000071082	RPL31		ENSE00000841666	ENSG00000138796	HADH
			ENSE00000796208	ENSG00000036672	USP2		ENSE00000772413	ENSG00000115590	IL1R2		ENSE00000841669	ENSG00000138796	HADH
			ENSE00000796432	ENSG00000118200	CAMSAP2		ENSE00000774245	ENSG00000116701	NCF2		ENSE00000841709	ENSG00000123739	PLA2G12A
			ENSE00000796434	ENSG00000118200	CAMSAP2		ENSE00000774250	ENSG00000116701	NCF2		ENSE00000843482	ENSG00000011465	DCN
			ENSE00000796435	ENSG00000118200	CAMSAP2		ENSE00000775479	ENSG00000072858	SIDT1		ENSE00000843485	ENSG00000011465	DCN
			ENSE00000796437	ENSG00000118200	CAMSAP2		ENSE00000776449	ENSG00000114013	CD86		ENSE00000845695	ENSG00000087586	AURKA
			ENSE00000796438	ENSG00000118200	CAMSAP2		ENSE00000777980	ENSG00000099331	MYO9B		ENSE00000845757	ENSG00000124253	PCK1
			ENSE00000797563	ENSG00000118363	SPCS2		ENSE00000779326	ENSG00000114698	PLSCR4		ENSE00000845758	ENSG00000124253	PCK1
			ENSE00000798188	ENSG00000025039	RRAGD		ENSE00000779567	ENSG00000115271	GCA		ENSE00000848103	ENSG00000112186	CAP2
			ENSE00000800585	ENSG00000134247	PTGFRN		ENSE00000780399	ENSG00000196218	RYR1		ENSE00000849731	ENSG00000124772	CPNE5
			ENSE00000801677	ENSG00000118849	RARRES1		ENSE00000780400	ENSG00000196218	RYR1		ENSE00000850627	ENSG00000151914	DST
			ENSE00000803331	ENSG00000119013	NDUFB3		ENSE00000780406	ENSG00000196218	RYR1		ENSE00000851452	ENSG00000013725	CD6
			ENSE00000806030	ENSG00000095203	EPB41L4B		ENSE00000780407	ENSG00000196218	RYR1		ENSE00000854562	ENSG00000101871	MID1
			ENSE00000806036	ENSG00000095203	EPB41L4B		ENSE00000780445	ENSG00000196218	RYR1		ENSE00000854771	ENSG00000125378	BMP4
			ENSE00000806082	ENSG00000136810	TXN		ENSE00000780454	ENSG00000196218	RYR1		ENSE00000858108	ENSG00000125730	C3
			ENSE00000806083	ENSG00000136810	TXN		ENSE00000780465	ENSG00000196218	RYR1		ENSE00000858121	ENSG00000125730	C3
			ENSE00000808157	ENSG00000119655	NPC2		ENSE00000780472	ENSG00000196218	RYR1		ENSE00000858122	ENSG00000125730	C3
			ENSE00000808439	ENSG00000119650	IFT43		ENSE00000780483	ENSG00000196218	RYR1		ENSE00000858137	ENSG00000125730	C3
			ENSE00000809130	ENSG00000138080	EMILIN1		ENSE00000780488	ENSG00000196218	RYR1		ENSE00000861265	ENSG00000116898	MRPS15
			ENSE00000810443	ENSG00000079841	RIMS1		ENSE00000780491	ENSG00000196218	RYR1		ENSE00000863412	ENSG00000126353	CCR7
			ENSE00000810934	ENSG00000095637	SORBS1		ENSE00000780496	ENSG00000196218	RYR1		ENSE00000866864	ENSG00000110799	VWF
			ENSE00000811181	ENSG00000052749	RRP12		ENSE00000782376	ENSG00000091436	AC013461.1		ENSE00000866867	ENSG00000110799	VWF
			ENSE00000811859	ENSG00000119927	GPAM		ENSE00000783316	ENSG00000115232	ITGA4		ENSE00000866874	ENSG00000110799	VWF
			ENSE00000813753	ENSG00000091831	ESR1		ENSE00000783326	ENSG00000115232	ITGA4		ENSE00000866915	ENSG00000111639	MRPL51
			ENSE00000815998	ENSG00000026025	VIM		ENSE00000783327	ENSG00000115232	ITGA4		ENSE00000871974	ENSG00000127329	PTPRB
			ENSE00000816339	ENSG00000197321	SVIL		ENSE00000783626	ENSG00000064989	CALCRL		ENSE00000877301	ENSG00000127990	SGCE
			ENSE00000817855	ENSG00000113966	ARL6		ENSE00000784078	ENSG00000081320	STK17B		ENSE00000877302	ENSG00000127990	SGCE
			ENSE00000818629	ENSG00000120885	CLU		ENSE00000784973	ENSG00000114948	ADAM23		ENSE00000880372	ENSG00000128272	ATF4
			ENSE00000819638	ENSG00000067167	TRAM1		ENSE00000784991	ENSG00000114948	ADAM23		ENSE00000881748	ENSG00000005249	PRKAR2B
			ENSE00000823841	ENSG00000082781	ITGB5		ENSE00000785630	ENSG00000079308	TNS1		ENSE00000881814	ENSG00000091129	NRCAM
			ENSE00000825772	ENSG00000168038	ULK4		ENSE00000785633	ENSG00000079308	TNS1		ENSE00000887986	ENSG00000111371	SLC38A1
			ENSE00000826252	ENSG00000114346	ECT2		ENSE00000785634	ENSG00000079308	TNS1		ENSE00000889197	ENSG00000100804	PSMB5
			ENSE00000827218	ENSG00000113163	COL4A3BP		ENSE00000785636	ENSG00000079308	TNS1		ENSE00000890595	ENSG00000022267	FHL1
			ENSE00000828323	ENSG00000107147	KCNT1		ENSE00000785637	ENSG00000079308	TNS1		ENSE00000890598	ENSG00000022267	FHL1
			ENSE00000829006	ENSG00000074317	SNCB		ENSE00000785638	ENSG00000079308	TNS1		ENSE00000893130	ENSG00000130024	PHF10
			ENSE00000830451	ENSG00000122378	FAM213A		ENSE00000785639	ENSG00000079308	TNS1		ENSE00000894204	ENSG00000130600	H19
			ENSE00000830452	ENSG00000122378	FAM213A		ENSE00000787391	ENSG00000130414	NDUFA10		ENSE00000895599	ENSG00000130508	PXDN
			ENSE00000830453	ENSG00000122378	FAM213A		ENSE00000789192	ENSG00000122224	LY9		ENSE00000895616	ENSG00000130508	PXDN
			ENSE00000831833	ENSG00000106546	AHR		ENSE00000790044	ENSG00000075391	RASAL2		ENSE00000897852	ENSG00000175899	A2M
			ENSE00000831836	ENSG00000106546	AHR		ENSE00000791224	ENSG00000081248	CACNA1S		ENSE00000897866	ENSG00000175899	A2M
			ENSE00000832356	ENSG00000122545	2007-09-01		ENSE00000791228	ENSG00000081248	CACNA1S		ENSE00000897893	ENSG00000175899	A2M
			ENSE00000835938	ENSG00000110841	PPFIBP1		ENSE00000791239	ENSG00000081248	CACNA1S		ENSE00000909225	ENSG00000126524	SBDS
			ENSE00000836235	ENSG00000123131	PRDX4		ENSE00000791281	ENSG00000081248	CACNA1S		ENSE00000910004	ENSG00000133246	PRAM1
			ENSE00000840079	ENSG00000111885	MAN1A1		ENSE00000795067	ENSG00000133742	CA1		ENSE00000912307	ENSG00000134121	CHL1
			ENSE00000840428	ENSG00000198759	EGFL6		ENSE00000795382	ENSG00000137752	CASP1		ENSE00000915557	ENSG00000134548	SPX
			ENSE00000840429	ENSG00000198759	EGFL6		ENSE00000796208	ENSG00000036672	USP2		ENSE00000915558	ENSG00000134548	SPX
			ENSE00000845047	ENSG00000101470	TNNC2		ENSE00000796432	ENSG00000118200	CAMSAP2		ENSE00000920062	ENSG00000135447	PPP1R1A
			ENSE00000845264	ENSG00000196562	SULF2		ENSE00000796445	ENSG00000116852	KIF21B		ENSE00000922123	ENSG00000135862	LAMC1
			ENSE00000845864	ENSG00000101160	CTSZ		ENSE00000796461	ENSG00000081248	CACNA1S		ENSE00000922126	ENSG00000135862	LAMC1
			ENSE00000854206	ENSG00000108861	DUSP3		ENSE00000796861	ENSG00000115461	IGFBP5		ENSE00000922131	ENSG00000135862	LAMC1
			ENSE00000855197	ENSG00000264424	MYH4		ENSE00000796868	ENSG00000079308	TNS1		ENSE00000922430	ENSG00000135917	SLC19A3
			ENSE00000855209	ENSG00000264424	MYH4		ENSE00000796869	ENSG00000079308	TNS1		ENSE00000922431	ENSG00000135917	SLC19A3
			ENSE00000856590	ENSG00000101210	EEF1A2		ENSE00000796879	ENSG00000134755	DSC2		ENSE00000922432	ENSG00000135917	SLC19A3
			ENSE00000858108	ENSG00000125730	C3		ENSE00000798188	ENSG00000025039	RRAGD		ENSE00000923996	ENSG00000136235	GPNMB
			ENSE00000858109	ENSG00000125730	C3		ENSE00000799876	ENSG00000115523	GNLY		ENSE00000926508	ENSG00000136929	HEMGN
			ENSE00000858115	ENSG00000125730	C3		ENSE00000800545	ENSG00000118729	CASQ2		ENSE00000927169	ENSG00000136854	STXBP1
			ENSE00000858121	ENSG00000125730	C3		ENSE00000803331	ENSG00000119013	NDUFB3		ENSE00000927175	ENSG00000136854	STXBP1
			ENSE00000858706	ENSG00000132670	PTPRA		ENSE00000804554	ENSG00000115738	ID2		ENSE00000927186	ENSG00000136854	STXBP1
			ENSE00000862901	ENSG00000011600	TYROBP		ENSE00000809043	ENSG00000084764	MAPRE3		ENSE00000930480	ENSG00000137727	ARHGAP20
			ENSE00000867148	ENSG00000102001	CACNA1F		ENSE00000809956	ENSG00000115310	RTN4		ENSE00000930481	ENSG00000137727	ARHGAP20
			ENSE00000869736	ENSG00000054523	KIF1B		ENSE00000810443	ENSG00000079841	RIMS1		ENSE00000932698	ENSG00000115380	EFEMP1
			ENSE00000869740	ENSG00000054523	KIF1B		ENSE00000812846	ENSG00000072786	STK10		ENSE00000932699	ENSG00000115380	EFEMP1
			ENSE00000869759	ENSG00000054523	KIF1B		ENSE00000818659	ENSG00000120899	PTK2B		ENSE00000932700	ENSG00000115380	EFEMP1
			ENSE00000869761	ENSG00000054523	KIF1B		ENSE00000818667	ENSG00000120899	PTK2B		ENSE00000932701	ENSG00000115380	EFEMP1
			ENSE00000877111	ENSG00000075213	SEMA3A		ENSE00000818668	ENSG00000120899	PTK2B		ENSE00000932702	ENSG00000115380	EFEMP1
			ENSE00000880579	ENSG00000100243	CYB5R3		ENSE00000818669	ENSG00000120899	PTK2B		ENSE00000932977	ENSG00000138207	RBP4
			ENSE00000881748	ENSG00000005249	PRKAR2B		ENSE00000818670	ENSG00000120899	PTK2B		ENSE00000933731	ENSG00000042286	AIFM2
			ENSE00000881794	ENSG00000091129	NRCAM		ENSE00000818671	ENSG00000120899	PTK2B		ENSE00000934759	ENSG00000079308	TNS1
			ENSE00000881796	ENSG00000091129	NRCAM		ENSE00000818677	ENSG00000120899	PTK2B		ENSE00000934760	ENSG00000079308	TNS1
			ENSE00000881799	ENSG00000091129	NRCAM		ENSE00000818682	ENSG00000120899	PTK2B		ENSE00000934761	ENSG00000079308	TNS1
			ENSE00000881807	ENSG00000091129	NRCAM		ENSE00000818684	ENSG00000120899	PTK2B		ENSE00000934762	ENSG00000079308	TNS1
			ENSE00000881810	ENSG00000091129	NRCAM		ENSE00000822342	ENSG00000069431	ABCC9		ENSE00000934763	ENSG00000079308	TNS1
			ENSE00000881813	ENSG00000091129	NRCAM		ENSE00000826437	ENSG00000121895	TMEM156		ENSE00000936974	ENSG00000110799	VWF
			ENSE00000881814	ENSG00000091129	NRCAM		ENSE00000828202	ENSG00000102038	SMARCA1		ENSE00000937238	ENSG00000135678	CPM
			ENSE00000881815	ENSG00000091129	NRCAM		ENSE00000828382	ENSG00000085265	FCN1		ENSE00000937239	ENSG00000135678	CPM
			ENSE00000881818	ENSG00000091129	NRCAM		ENSE00000829006	ENSG00000074317	SNCB		ENSE00000937243	ENSG00000135678	CPM
			ENSE00000881958	ENSG00000106025	TSPAN12		ENSE00000830172	ENSG00000103522	IL21R		ENSE00000937859	ENSG00000136052	SLC41A2
			ENSE00000882814	ENSG00000091436	AC013461.1		ENSE00000834816	ENSG00000122986	HVCN1		ENSE00000941985	ENSG00000069974	RAB27A
			ENSE00000884614	ENSG00000104064	GABPB1		ENSE00000834817	ENSG00000122986	HVCN1		ENSE00000944164	ENSG00000140612	SEC11A
			ENSE00000887080	ENSG00000108528	SLC25A11		ENSE00000835814	ENSG00000123095	BHLHE41		ENSE00000946068	ENSG00000129993	CBFA2T3
			ENSE00000889191	ENSG00000100802	C14orf93		ENSE00000835938	ENSG00000110841	PPFIBP1		ENSE00000948590	ENSG00000141447	OSBPL1A
			ENSE00000893036	ENSG00000003249	DBNDD1		ENSE00000840278	ENSG00000112276	BVES		ENSE00000948591	ENSG00000141447	OSBPL1A
			ENSE00000893367	ENSG00000060237	WNK1		ENSE00000842534	ENSG00000105369	CD79A		ENSE00000948836	ENSG00000133026	MYH10
			ENSE00000893581	ENSG00000198759	EGFL6		ENSE00000843226	ENSG00000086730	LAT2		ENSE00000956873	ENSG00000142871	CYR61
			ENSE00000896026	ENSG00000130707	ASS1		ENSE00000843482	ENSG00000011465	DCN		ENSE00000957343	ENSG00000142949	PTPRF
			ENSE00000897633	ENSG00000054523	KIF1B		ENSE00000843485	ENSG00000011465	DCN		ENSE00000957697	ENSG00000116209	TMEM59
			ENSE00000901391	ENSG00000131378	RFTN1		ENSE00000845047	ENSG00000101470	TNNC2		ENSE00000957921	ENSG00000092607	TBX15
			ENSE00000903087	ENSG00000131791	PRKAB2		ENSE00000845121	ENSG00000100985	MMP9		ENSE00000958074	ENSG00000134243	SORT1
			ENSE00000906667	ENSG00000132965	ALOX5AP		ENSE00000845285	ENSG00000124126	PREX1		ENSE00000961880	ENSG00000143771	CNIH4
			ENSE00000906669	ENSG00000132965	ALOX5AP		ENSE00000845677	ENSG00000101134	DOK5		ENSE00000962618	ENSG00000116016	EPAS1
			ENSE00000906971	ENSG00000196562	SULF2		ENSE00000848103	ENSG00000112186	CAP2		ENSE00000962620	ENSG00000116016	EPAS1
			ENSE00000907639	ENSG00000264424	MYH4		ENSE00000849731	ENSG00000124772	CPNE5		ENSE00000965179	ENSG00000115361	ACADL
			ENSE00000907649	ENSG00000264424	MYH4		ENSE00000850627	ENSG00000151914	DST		ENSE00000965180	ENSG00000115361	ACADL
			ENSE00000907655	ENSG00000264424	MYH4		ENSE00000851452	ENSG00000013725	CD6		ENSE00000965181	ENSG00000115361	ACADL
			ENSE00000908025	ENSG00000086619	ERO1B		ENSE00000856590	ENSG00000101210	EEF1A2		ENSE00000965183	ENSG00000115361	ACADL
			ENSE00000908969	ENSG00000133317	LGALS12		ENSE00000858757	ENSG00000088854	C20orf194		ENSE00000965892	ENSG00000115414	FN1
			ENSE00000908976	ENSG00000133317	LGALS12		ENSE00000858762	ENSG00000088854	C20orf194		ENSE00000966263	ENSG00000144642	RBMS3
			ENSE00000908978	ENSG00000133317	LGALS12		ENSE00000858771	ENSG00000088854	C20orf194		ENSE00000967575	ENSG00000091986	CCDC80
			ENSE00000910592	ENSG00000067798	NAV3		ENSE00000859533	ENSG00000088256	GNA11		ENSE00000967576	ENSG00000091986	CCDC80
			ENSE00000912811	ENSG00000134160	TRPM1		ENSE00000860159	ENSG00000078814	MYH7B		ENSE00000967577	ENSG00000091986	CCDC80
			ENSE00000913420	ENSG00000116830	TTF2		ENSE00000862097	ENSG00000008130	NADK		ENSE00000970013	ENSG00000145335	SNCA
			ENSE00000913895	ENSG00000151779	NBAS		ENSE00000862098	ENSG00000008130	NADK		ENSE00000970014	ENSG00000145335	SNCA
			ENSE00000918882	ENSG00000005471	ABCB4		ENSE00000862368	ENSG00000113532	ST8SIA4		ENSE00000970285	ENSG00000138685	FGF2
			ENSE00000918883	ENSG00000005471	ABCB4		ENSE00000863412	ENSG00000126353	CCR7		ENSE00000970749	ENSG00000145494	NDUFS6
			ENSE00000918890	ENSG00000005471	ABCB4		ENSE00000866874	ENSG00000110799	VWF		ENSE00000971156	ENSG00000112936	C7
			ENSE00000919355	ENSG00000135272	MDFIC		ENSE00000866915	ENSG00000111639	MRPL51		ENSE00000971158	ENSG00000112936	C7
			ENSE00000920314	ENSG00000135469	COQ10A		ENSE00000867542	ENSG00000126785	RHOJ		ENSE00000971213	ENSG00000079215	SLC1A3
			ENSE00000922599	ENSG00000196811	CHRNG		ENSE00000867632	ENSG00000054654	SYNE2		ENSE00000971215	ENSG00000079215	SLC1A3
			ENSE00000922600	ENSG00000196811	CHRNG		ENSE00000869740	ENSG00000054523	KIF1B		ENSE00000971216	ENSG00000079215	SLC1A3
			ENSE00000922978	ENSG00000136052	SLC41A2		ENSE00000869761	ENSG00000054523	KIF1B		ENSE00000971322	ENSG00000039560	RAI14
			ENSE00000924279	ENSG00000136518	ACTL6A		ENSE00000869890	ENSG00000127084	FGD3		ENSE00000972123	ENSG00000118985	ELL2
			ENSE00000924701	ENSG00000115271	GCA		ENSE00000869892	ENSG00000127084	FGD3		ENSE00000972231	ENSG00000129596	CDO1
			ENSE00000926468	ENSG00000136842	TMOD1		ENSE00000870809	ENSG00000169583	CLIC3		ENSE00000974197	ENSG00000151914	DST
			ENSE00000926472	ENSG00000136842	TMOD1		ENSE00000873303	ENSG00000105122	RASAL3		ENSE00000976489	ENSG00000146592	CREB5
			ENSE00000926474	ENSG00000136842	TMOD1		ENSE00000880019	ENSG00000198125	MB		ENSE00000977072	ENSG00000127990	SGCE
			ENSE00000926475	ENSG00000136842	TMOD1		ENSE00000880088	ENSG00000100365	NCF4		ENSE00000978409	ENSG00000198947	DMD
			ENSE00000926808	ENSG00000095203	EPB41L4B		ENSE00000880372	ENSG00000128272	ATF4		ENSE00000980825	ENSG00000121039	RDH10
			ENSE00000926809	ENSG00000095203	EPB41L4B		ENSE00000882121	ENSG00000128591	FLNC		ENSE00000981280	ENSG00000147669	POLR2K
			ENSE00000927169	ENSG00000136854	STXBP1		ENSE00000882123	ENSG00000128591	FLNC		ENSE00000982956	ENSG00000148053	NTRK2
			ENSE00000927173	ENSG00000136854	STXBP1		ENSE00000882814	ENSG00000091436	AC013461.1		ENSE00000982960	ENSG00000148053	NTRK2
			ENSE00000927175	ENSG00000136854	STXBP1		ENSE00000883837	ENSG00000137841	PLCB2		ENSE00000983181	ENSG00000136929	HEMGN
			ENSE00000928271	ENSG00000137076	TLN1		ENSE00000883838	ENSG00000137841	PLCB2		ENSE00000983497	ENSG00000162733	DDR2
			ENSE00000928402	ENSG00000137575	SDCBP		ENSE00000886190	ENSG00000106078	COBL		ENSE00000986492	ENSG00000148671	ADIRF
			ENSE00000928486	ENSG00000137571	SLCO5A1		ENSE00000886191	ENSG00000106078	COBL		ENSE00000986819	ENSG00000148700	ADD3
			ENSE00000928487	ENSG00000137571	SLCO5A1		ENSE00000886192	ENSG00000106078	COBL		ENSE00000987291	ENSG00000095637	SORBS1
			ENSE00000930893	ENSG00000036672	USP2		ENSE00000886403	ENSG00000109674	NEIL3		ENSE00000987292	ENSG00000095637	SORBS1
			ENSE00000931404	ENSG00000138594	TMOD3		ENSE00000890041	ENSG00000187079	TEAD1		ENSE00000987296	ENSG00000095637	SORBS1
			ENSE00000934760	ENSG00000079308	TNS1		ENSE00000890595	ENSG00000022267	FHL1		ENSE00000987298	ENSG00000095637	SORBS1
			ENSE00000935175	ENSG00000138646	HERC5		ENSE00000890598	ENSG00000022267	FHL1		ENSE00000987299	ENSG00000095637	SORBS1
			ENSE00000937232	ENSG00000111490	TBC1D30		ENSE00000894204	ENSG00000130600	H19		ENSE00000987300	ENSG00000095637	SORBS1
			ENSE00000937238	ENSG00000135678	CPM		ENSE00000897852	ENSG00000175899	A2M		ENSE00000987301	ENSG00000095637	SORBS1
			ENSE00000937239	ENSG00000135678	CPM		ENSE00000897893	ENSG00000175899	A2M		ENSE00000987395	ENSG00000150760	DOCK1
			ENSE00000937243	ENSG00000135678	CPM		ENSE00000900686	ENSG00000127084	FGD3		ENSE00000987396	ENSG00000150760	DOCK1
			ENSE00000937859	ENSG00000136052	SLC41A2		ENSE00000901867	ENSG00000132205	EMILIN2		ENSE00000987402	ENSG00000150760	DOCK1
			ENSE00000940738	ENSG00000139914	FITM1		ENSE00000904671	ENSG00000132613	MTSS1L		ENSE00000987678	ENSG00000065613	SLK
			ENSE00000940761	ENSG00000100479	POLE2		ENSE00000906629	ENSG00000102755	FLT1		ENSE00000989305	ENSG00000086991	NOX4
			ENSE00000941985	ENSG00000069974	RAB27A		ENSE00000906667	ENSG00000132965	ALOX5AP		ENSE00000989306	ENSG00000086991	NOX4
			ENSE00000945062	ENSG00000140795	MYLK3		ENSE00000906668	ENSG00000132965	ALOX5AP		ENSE00000990419	ENSG00000149418	ST14
			ENSE00000945064	ENSG00000140795	MYLK3		ENSE00000906669	ENSG00000132965	ALOX5AP		ENSE00000991231	ENSG00000064309	CDON
			ENSE00000945070	ENSG00000140795	MYLK3		ENSE00000907649	ENSG00000264424	MYH4		ENSE00000991235	ENSG00000064309	CDON
			ENSE00000945076	ENSG00000140795	MYLK3		ENSE00000910004	ENSG00000133246	PRAM1		ENSE00000991237	ENSG00000064309	CDON
			ENSE00000946068	ENSG00000129993	CBFA2T3		ENSE00000911631	ENSG00000133878	DUSP26		ENSE00000991687	ENSG00000118705	RPN2
			ENSE00000950341	ENSG00000141664	ZCCHC2		ENSE00000912738	ENSG00000104067	TJP1		ENSE00000993773	ENSG00000150093	ITGB1
			ENSE00000952543	ENSG00000142156	COL6A1		ENSE00000912739	ENSG00000104067	TJP1		ENSE00000996172	ENSG00000150760	DOCK1
			ENSE00000955614	ENSG00000054523	KIF1B		ENSE00000912740	ENSG00000104067	TJP1		ENSE00000996177	ENSG00000150760	DOCK1
			ENSE00000955628	ENSG00000054523	KIF1B		ENSE00000912744	ENSG00000104067	TJP1		ENSE00000996181	ENSG00000150760	DOCK1
			ENSE00000957576	ENSG00000078618	NRD1		ENSE00000912836	ENSG00000198838	RYR3		ENSE00000996184	ENSG00000150760	DOCK1
			ENSE00000960800	ENSG00000198467	TPM2		ENSE00000912848	ENSG00000198838	RYR3		ENSE00000996186	ENSG00000150760	DOCK1
			ENSE00000962554	ENSG00000158125	XDH		ENSE00000912869	ENSG00000198838	RYR3		ENSE00000996610	ENSG00000134343	ANO3
			ENSE00000965161	ENSG00000178568	ERBB4		ENSE00000912871	ENSG00000198838	RYR3		ENSE00000999813	ENSG00000151474	FRMD4A
			ENSE00000966758	ENSG00000114405	C3orf14		ENSE00000914678	ENSG00000081248	CACNA1S		ENSE00001001191	ENSG00000151693	ASAP2
			ENSE00000967279	ENSG00000144815	NXPE3		ENSE00000915175	ENSG00000107537	PHYH		ENSE00001002414	ENSG00000151914	DST
			ENSE00000971131	ENSG00000039537	C6		ENSE00000915178	ENSG00000107537	PHYH		ENSE00001002754	ENSG00000125378	BMP4
			ENSE00000971213	ENSG00000079215	SLC1A3		ENSE00000916125	ENSG00000134775	FHOD3		ENSE00001002761	ENSG00000100528	CNIH1
			ENSE00000971215	ENSG00000079215	SLC1A3		ENSE00000917328	ENSG00000134954	ETS1		ENSE00001003015	ENSG00000112246	SIM1
			ENSE00000971216	ENSG00000079215	SLC1A3		ENSE00000918260	ENSG00000135114	OASL		ENSE00001004164	ENSG00000135378	PRRG4
			ENSE00000971218	ENSG00000079215	SLC1A3		ENSE00000918261	ENSG00000135114	OASL		ENSE00001004540	ENSG00000042445	RETSAT
			ENSE00000971322	ENSG00000039560	RAI14		ENSE00000918375	ENSG00000135378	PRRG4		ENSE00001005145	ENSG00000144381	HSPD1
			ENSE00000972117	ENSG00000118985	ELL2		ENSE00000919128	ENSG00000135547	HEY2		ENSE00001005631	ENSG00000129596	CDO1
			ENSE00000972123	ENSG00000118985	ELL2		ENSE00000920062	ENSG00000135447	PPP1R1A		ENSE00001005898	ENSG00000137693	YAP1
			ENSE00000972254	ENSG00000172901	LVRN		ENSE00000920754	ENSG00000090382	LYZ		ENSE00001009059	ENSG00000109452	INPP4B
			ENSE00000972255	ENSG00000172901	LVRN		ENSE00000920981	ENSG00000135709	KIAA0513		ENSE00001009073	ENSG00000109452	INPP4B
			ENSE00000972256	ENSG00000172901	LVRN		ENSE00000920982	ENSG00000135709	KIAA0513		ENSE00001009075	ENSG00000109452	INPP4B
			ENSE00000973798	ENSG00000113269	RNF130		ENSE00000920984	ENSG00000135709	KIAA0513		ENSE00001009131	ENSG00000111843	TMEM14C
			ENSE00000974111	ENSG00000124496	TRERF1		ENSE00000921204	ENSG00000134569	LRP4		ENSE00001009963	ENSG00000153283	CD96
			ENSE00000974112	ENSG00000124496	TRERF1		ENSE00000922334	ENSG00000115592	PRKAG3		ENSE00001010030	ENSG00000069122	ADGRF5
			ENSE00000977915	ENSG00000197157	SND1		ENSE00000922340	ENSG00000115592	PRKAG3		ENSE00001010032	ENSG00000069122	ADGRF5
			ENSE00000979368	ENSG00000147255	IGSF1		ENSE00000922448	ENSG00000079263	SP140		ENSE00001010307	ENSG00000123689	G0S2
			ENSE00000981125	ENSG00000104341	LAPTM4B		ENSE00000922600	ENSG00000196811	CHRNG		ENSE00001013163	ENSG00000131711	MAP1B
			ENSE00000981126	ENSG00000104341	LAPTM4B		ENSE00000922624	ENSG00000136040	PLXNC1		ENSE00001014380	ENSG00000057019	DCBLD2
			ENSE00000981127	ENSG00000104341	LAPTM4B		ENSE00000922628	ENSG00000136040	PLXNC1		ENSE00001014806	ENSG00000154240	CEP112
			ENSE00000981129	ENSG00000104341	LAPTM4B		ENSE00000922630	ENSG00000136040	PLXNC1		ENSE00001015831	ENSG00000135272	MDFIC
			ENSE00000981263	ENSG00000104361	NIPAL2		ENSE00000922958	ENSG00000120837	NFYB		ENSE00001016209	ENSG00000148848	ADAM12
			ENSE00000981304	ENSG00000147679	UTP23		ENSE00000923396	ENSG00000136167	LCP1		ENSE00001016215	ENSG00000148848	ADAM12
			ENSE00000982956	ENSG00000148053	NTRK2		ENSE00000923397	ENSG00000136167	LCP1		ENSE00001016219	ENSG00000148848	ADAM12
			ENSE00000982960	ENSG00000148053	NTRK2		ENSE00000923399	ENSG00000136167	LCP1		ENSE00001016636	ENSG00000083857	FAT1
			ENSE00000983142	ENSG00000136938	ANP32B		ENSE00000923400	ENSG00000136167	LCP1		ENSE00001016642	ENSG00000083857	FAT1
			ENSE00000983369	ENSG00000106701	FSD1L		ENSE00000923408	ENSG00000136167	LCP1		ENSE00001016643	ENSG00000083857	FAT1
			ENSE00000984153	ENSG00000130558	OLFM1		ENSE00000923796	ENSG00000102471	NDFIP2		ENSE00001018138	ENSG00000025796	SEC63
			ENSE00000986492	ENSG00000148671	ADIRF		ENSE00000923827	ENSG00000198286	CARD11		ENSE00001018142	ENSG00000154856	APCDD1
			ENSE00000986949	ENSG00000138279	ANXA7		ENSE00000923829	ENSG00000198286	CARD11		ENSE00001022664	ENSG00000136960	ENPP2
			ENSE00000987290	ENSG00000095637	SORBS1		ENSE00000924575	ENSG00000136383	ALPK3		ENSE00001022667	ENSG00000136960	ENPP2
			ENSE00000987291	ENSG00000095637	SORBS1		ENSE00000924833	ENSG00000003989	SLC7A2		ENSE00001022672	ENSG00000136960	ENPP2
			ENSE00000987292	ENSG00000095637	SORBS1		ENSE00000925698	ENSG00000136689	IL1RN		ENSE00001022675	ENSG00000136960	ENPP2
			ENSE00000987296	ENSG00000095637	SORBS1		ENSE00000925815	ENSG00000136717	BIN1		ENSE00001022677	ENSG00000136960	ENPP2
			ENSE00000987298	ENSG00000095637	SORBS1		ENSE00000926508	ENSG00000136929	HEMGN		ENSE00001022678	ENSG00000136960	ENPP2
			ENSE00000987299	ENSG00000095637	SORBS1		ENSE00000928839	ENSG00000111913	FAM65B		ENSE00001022682	ENSG00000136960	ENPP2
			ENSE00000987300	ENSG00000095637	SORBS1		ENSE00000930893	ENSG00000036672	USP2		ENSE00001022683	ENSG00000136960	ENPP2
			ENSE00000987301	ENSG00000095637	SORBS1		ENSE00000932151	ENSG00000137962	ARHGAP29		ENSE00001022685	ENSG00000136960	ENPP2
			ENSE00000989389	ENSG00000149212	SESN3		ENSE00000932152	ENSG00000137962	ARHGAP29		ENSE00001022763	ENSG00000171227	TMEM37
			ENSE00000989393	ENSG00000149212	SESN3		ENSE00000932699	ENSG00000115380	EFEMP1		ENSE00001023043	ENSG00000113140	SPARC
			ENSE00000992994	ENSG00000149925	ALDOA		ENSE00000932700	ENSG00000115380	EFEMP1		ENSE00001026759	ENSG00000132561	MATN2
			ENSE00000992996	ENSG00000149925	ALDOA		ENSE00000932701	ENSG00000115380	EFEMP1		ENSE00001026767	ENSG00000132561	MATN2
			ENSE00000992997	ENSG00000149925	ALDOA		ENSE00000933490	ENSG00000138162	TACC2		ENSE00001027055	ENSG00000103647	CORO2B
			ENSE00000993765	ENSG00000150093	ITGB1		ENSE00000933631	ENSG00000138347	MYPN		ENSE00001027308	ENSG00000011201	ANOS1
			ENSE00000993766	ENSG00000150093	ITGB1		ENSE00000934178	ENSG00000138495	COX17		ENSE00001029832	ENSG00000101162	TUBB1
			ENSE00000993772	ENSG00000150093	ITGB1		ENSE00000934759	ENSG00000079308	TNS1		ENSE00001033846	ENSG00000101938	CHRDL1
			ENSE00000993773	ENSG00000150093	ITGB1		ENSE00000934761	ENSG00000079308	TNS1		ENSE00001033855	ENSG00000101938	CHRDL1
			ENSE00000993776	ENSG00000150093	ITGB1		ENSE00000934763	ENSG00000079308	TNS1		ENSE00001034654	ENSG00000115963	RND3
			ENSE00000993777	ENSG00000150093	ITGB1		ENSE00000935282	ENSG00000138688	KIAA1109		ENSE00001034731	ENSG00000119782	FKBP1B
			ENSE00000993778	ENSG00000150093	ITGB1		ENSE00000936904	ENSG00000139182	CLSTN3		ENSE00001037980	ENSG00000158258	CLSTN2
			ENSE00000995467	ENSG00000100442	FKBP3		ENSE00000937407	ENSG00000139292	LGR5		ENSE00001037982	ENSG00000158258	CLSTN2
			ENSE00000996557	ENSG00000150867	PIP4K2A		ENSE00000937706	ENSG00000196091	MYBPC1		ENSE00001045616	ENSG00000100097	LGALS1
			ENSE00000998426	ENSG00000151233	GXYLT1		ENSE00000940761	ENSG00000100479	POLE2		ENSE00001046470	ENSG00000077935	SMC1B
			ENSE00001003673	ENSG00000244754	N4BP2L2		ENSE00000941312	ENSG00000140092	FBLN5		ENSE00001050425	ENSG00000160190	SLC37A1
			ENSE00001004251	ENSG00000121691	CAT		ENSE00000942574	ENSG00000140332	TLE3		ENSE00001051347	ENSG00000160307	S100B
			ENSE00001004542	ENSG00000152291	TGOLN2		ENSE00000942578	ENSG00000140332	TLE3		ENSE00001051348	ENSG00000160307	S100B
			ENSE00001005046	ENSG00000152413	HOMER1		ENSE00000944833	ENSG00000140749	IGSF6		ENSE00001053520	ENSG00000125730	C3
			ENSE00001005053	ENSG00000152413	HOMER1		ENSE00000944834	ENSG00000140749	IGSF6		ENSE00001053525	ENSG00000125730	C3
			ENSE00001005072	ENSG00000113273	ARSB		ENSE00000945062	ENSG00000140795	MYLK3		ENSE00001053537	ENSG00000125730	C3
			ENSE00001005286	ENSG00000065809	FAM107B		ENSE00000945064	ENSG00000140795	MYLK3		ENSE00001053577	ENSG00000125730	C3
			ENSE00001005822	ENSG00000102802	MEDAG		ENSE00000945627	ENSG00000140931	CMTM3		ENSE00001054480	ENSG00000196189	SEMA4A
			ENSE00001006043	ENSG00000152582	SPEF2		ENSE00000945819	ENSG00000140968	IRF8		ENSE00001055051	ENSG00000160862	AZGP1
			ENSE00001006786	ENSG00000213585	VDAC1		ENSE00000946604	ENSG00000167261	DPEP2		ENSE00001057389	ENSG00000223609	HBD
			ENSE00001008650	ENSG00000113600	C9		ENSE00000947935	ENSG00000141338	ABCA8		ENSE00001061754	ENSG00000133026	MYH10
			ENSE00001008652	ENSG00000113600	C9		ENSE00000948590	ENSG00000141447	OSBPL1A		ENSE00001064328	ENSG00000085733	CTTN
			ENSE00001008660	ENSG00000113600	C9		ENSE00000948591	ENSG00000141447	OSBPL1A		ENSE00001064515	ENSG00000123080	CDKN2C
			ENSE00001008662	ENSG00000113600	C9		ENSE00000949555	ENSG00000125445	MRPS7		ENSE00001064516	ENSG00000123080	CDKN2C
			ENSE00001009059	ENSG00000109452	INPP4B		ENSE00000952543	ENSG00000142156	COL6A1		ENSE00001068052	ENSG00000162733	DDR2
			ENSE00001009073	ENSG00000109452	INPP4B		ENSE00000954610	ENSG00000142512	SIGLEC10		ENSE00001070509	ENSG00000163001	CFAP36
			ENSE00001009075	ENSG00000109452	INPP4B		ENSE00000954625	ENSG00000086967	MYBPC2		ENSE00001070568	ENSG00000151693	ASAP2
			ENSE00001009521	ENSG00000144161	ZC3H8		ENSE00000954629	ENSG00000086967	MYBPC2		ENSE00001071313	ENSG00000163069	SGCB
			ENSE00001012021	ENSG00000153707	PTPRD		ENSE00000954632	ENSG00000086967	MYBPC2		ENSE00001071318	ENSG00000163069	SGCB
			ENSE00001013163	ENSG00000131711	MAP1B		ENSE00000954639	ENSG00000086967	MYBPC2		ENSE00001071319	ENSG00000163069	SGCB
			ENSE00001013359	ENSG00000075213	SEMA3A		ENSE00000954643	ENSG00000086967	MYBPC2		ENSE00001071328	ENSG00000163072	NOSTRIN
			ENSE00001014457	ENSG00000144815	NXPE3		ENSE00000955628	ENSG00000054523	KIF1B		ENSE00001071330	ENSG00000163072	NOSTRIN
			ENSE00001015027	ENSG00000092439	TRPM7		ENSE00000955749	ENSG00000142669	SH3BGRL3		ENSE00001074301	ENSG00000163421	PROK2
			ENSE00001016333	ENSG00000154511	FAM69A		ENSE00000956527	ENSG00000142798	HSPG2		ENSE00001074303	ENSG00000163421	PROK2
			ENSE00001016336	ENSG00000154511	FAM69A		ENSE00000957752	ENSG00000143028	SYPL2		ENSE00001074305	ENSG00000163421	PROK2
			ENSE00001016480	ENSG00000146282	RARS2		ENSE00000958195	ENSG00000143028	SYPL2		ENSE00001074308	ENSG00000163421	PROK2
			ENSE00001016683	ENSG00000005471	ABCB4		ENSE00000958480	ENSG00000198842	DUSP27		ENSE00001074447	ENSG00000163430	FSTL1
			ENSE00001018138	ENSG00000025796	SEC63		ENSE00000958811	ENSG00000117143	UAP1		ENSE00001074451	ENSG00000163430	FSTL1
			ENSE00001018142	ENSG00000154856	APCDD1		ENSE00000960010	ENSG00000143434	SEMA6C		ENSE00001074456	ENSG00000163430	FSTL1
			ENSE00001020226	ENSG00000155304	HSPA13		ENSE00000960011	ENSG00000143434	SEMA6C		ENSE00001074461	ENSG00000163430	FSTL1
			ENSE00001020318	ENSG00000155313	USP25		ENSE00000960012	ENSG00000143434	SEMA6C		ENSE00001074467	ENSG00000163430	FSTL1
			ENSE00001020403	ENSG00000140795	MYLK3		ENSE00000960800	ENSG00000198467	TPM2		ENSE00001076481	ENSG00000091986	CCDC80
			ENSE00001022664	ENSG00000136960	ENPP2		ENSE00000962620	ENSG00000116016	EPAS1		ENSE00001076482	ENSG00000091986	CCDC80
			ENSE00001022667	ENSG00000136960	ENPP2		ENSE00000964064	ENSG00000144218	AFF3		ENSE00001077156	ENSG00000197712	FAM114A1
			ENSE00001022669	ENSG00000136960	ENPP2		ENSE00000964251	ENSG00000115919	KYNU		ENSE00001077325	ENSG00000163687	DNASE1L3
			ENSE00001022672	ENSG00000136960	ENPP2		ENSE00000965090	ENSG00000064012	CASP8		ENSE00001080744	ENSG00000151466	SCLT1
			ENSE00001022674	ENSG00000136960	ENPP2		ENSE00000965892	ENSG00000115414	FN1		ENSE00001080760	ENSG00000151466	SCLT1
			ENSE00001022675	ENSG00000136960	ENPP2		ENSE00000965897	ENSG00000115414	FN1		ENSE00001081612	ENSG00000138685	FGF2
			ENSE00001022677	ENSG00000136960	ENPP2		ENSE00000970014	ENSG00000145335	SNCA		ENSE00001081614	ENSG00000138685	FGF2
			ENSE00001022678	ENSG00000136960	ENPP2		ENSE00000970747	ENSG00000112902	SEMA5A		ENSE00001082205	ENSG00000113083	LOX
			ENSE00001022682	ENSG00000136960	ENPP2		ENSE00000973737	ENSG00000146070	PLA2G7		ENSE00001082354	ENSG00000164197	RNF180
			ENSE00001022683	ENSG00000136960	ENPP2		ENSE00000973739	ENSG00000146070	PLA2G7		ENSE00001083134	ENSG00000164292	RHOBTB3
			ENSE00001022685	ENSG00000136960	ENPP2		ENSE00000974083	ENSG00000146122	DAAM2		ENSE00001083135	ENSG00000164292	RHOBTB3
			ENSE00001022724	ENSG00000155792	DEPTOR		ENSE00000974197	ENSG00000151914	DST		ENSE00001083140	ENSG00000164292	RHOBTB3
			ENSE00001025534	ENSG00000148053	NTRK2		ENSE00000976489	ENSG00000146592	CREB5		ENSE00001083144	ENSG00000164292	RHOBTB3
			ENSE00001027237	ENSG00000137831	UACA		ENSE00000977072	ENSG00000127990	SGCE		ENSE00001083480	ENSG00000113594	LIFR
			ENSE00001029114	ENSG00000022267	FHL1		ENSE00000979094	ENSG00000147166	ITGB1BP2		ENSE00001084354	ENSG00000186439	TRDN
			ENSE00001030079	ENSG00000157064	NMNAT2		ENSE00000980064	ENSG00000133878	DUSP26		ENSE00001085133	ENSG00000146592	CREB5
			ENSE00001031236	ENSG00000214944	ARHGEF28		ENSE00000980706	ENSG00000147573	TRIM55		ENSE00001085690	ENSG00000164587	RPS14
			ENSE00001033788	ENSG00000157601	MX1		ENSE00000980708	ENSG00000147573	TRIM55		ENSE00001086120	ENSG00000158402	CDC25C
			ENSE00001033793	ENSG00000157601	MX1		ENSE00000981125	ENSG00000104341	LAPTM4B		ENSE00001086630	ENSG00000164692	COL1A2
			ENSE00001033794	ENSG00000157601	MX1		ENSE00000981126	ENSG00000104341	LAPTM4B		ENSE00001086669	ENSG00000164692	COL1A2
			ENSE00001034039	ENSG00000198947	DMD		ENSE00000981127	ENSG00000104341	LAPTM4B		ENSE00001086684	ENSG00000164692	COL1A2
			ENSE00001034214	ENSG00000095203	EPB41L4B		ENSE00000981129	ENSG00000104341	LAPTM4B		ENSE00001086687	ENSG00000164692	COL1A2
			ENSE00001034226	ENSG00000095203	EPB41L4B		ENSE00000981319	ENSG00000147684	NDUFB9		ENSE00001086700	ENSG00000164692	COL1A2
			ENSE00001034231	ENSG00000095203	EPB41L4B		ENSE00000983181	ENSG00000136929	HEMGN		ENSE00001086704	ENSG00000164692	COL1A2
			ENSE00001036492	ENSG00000158008	EXTL1		ENSE00000985419	ENSG00000077420	APBB1IP		ENSE00001086712	ENSG00000164692	COL1A2
			ENSE00001036509	ENSG00000158008	EXTL1		ENSE00000985597	ENSG00000148498	PARD3		ENSE00001087832	ENSG00000164830	OXR1
			ENSE00001039022	ENSG00000158458	NRG2		ENSE00000985602	ENSG00000148498	PARD3		ENSE00001088861	ENSG00000147862	NFIB
			ENSE00001039642	ENSG00000158571	PFKFB1		ENSE00000986750	ENSG00000107518	ATRNL1		ENSE00001088863	ENSG00000147862	NFIB
			ENSE00001039968	ENSG00000198382	UVRAG		ENSE00000986819	ENSG00000148700	ADD3		ENSE00001088870	ENSG00000147862	NFIB
			ENSE00001043690	ENSG00000159166	LAD1		ENSE00000987291	ENSG00000095637	SORBS1		ENSE00001090518	ENSG00000148053	NTRK2
			ENSE00001045522	ENSG00000100065	CARD10		ENSE00000987296	ENSG00000095637	SORBS1		ENSE00001090519	ENSG00000148053	NTRK2
			ENSE00001045616	ENSG00000100097	LGALS1		ENSE00000988311	ENSG00000110693	SOX6		ENSE00001090521	ENSG00000148053	NTRK2
			ENSE00001048317	ENSG00000100319	ZMAT5		ENSE00000989130	ENSG00000149177	PTPRJ		ENSE00001090522	ENSG00000148053	NTRK2
			ENSE00001049028	ENSG00000008086	CDKL5		ENSE00000990617	ENSG00000088854	C20orf194		ENSE00001090688	ENSG00000136960	ENPP2
			ENSE00001049374	ENSG00000130939	UBE4B		ENSE00000992996	ENSG00000149925	ALDOA		ENSE00001090956	ENSG00000101955	SRPX
			ENSE00001049426	ENSG00000054523	KIF1B		ENSE00000993822	ENSG00000138347	MYPN		ENSE00001091735	ENSG00000165264	NDUFB6
			ENSE00001049427	ENSG00000054523	KIF1B		ENSE00000993828	ENSG00000138347	MYPN		ENSE00001092664	ENSG00000129521	EGLN3
			ENSE00001049428	ENSG00000054523	KIF1B		ENSE00000994983	ENSG00000032742	IFT88		ENSE00001094870	ENSG00000151474	FRMD4A
			ENSE00001049430	ENSG00000054523	KIF1B		ENSE00000995467	ENSG00000100442	FKBP3		ENSE00001094873	ENSG00000151474	FRMD4A
			ENSE00001049846	ENSG00000160111	CPAMD8		ENSE00000996119	ENSG00000145491	ROPN1L		ENSE00001097175	ENSG00000095637	SORBS1
			ENSE00001050425	ENSG00000160190	SLC37A1		ENSE00000997759	ENSG00000129170	CSRP3		ENSE00001098489	ENSG00000136758	YME1L1
			ENSE00001050508	ENSG00000013563	DNASE1L1		ENSE00000997958	ENSG00000151150	ANK3		ENSE00001099153	ENSG00000166033	HTRA1
			ENSE00001050595	ENSG00000160211	G6PD		ENSE00000998159	ENSG00000145147	SLIT2		ENSE00001099158	ENSG00000166033	HTRA1
			ENSE00001050598	ENSG00000160211	G6PD		ENSE00000998160	ENSG00000145147	SLIT2		ENSE00001099160	ENSG00000166033	HTRA1
			ENSE00001050601	ENSG00000160211	G6PD		ENSE00000999813	ENSG00000151474	FRMD4A		ENSE00001099983	ENSG00000171914	TLN2
			ENSE00001050602	ENSG00000160211	G6PD		ENSE00001001591	ENSG00000139926	FRMD6		ENSE00001100715	ENSG00000052841	TTC17
			ENSE00001050603	ENSG00000160211	G6PD		ENSE00001001836	ENSG00000104067	TJP1		ENSE00001104417	ENSG00000133026	MYH10
			ENSE00001051359	ENSG00000160310	PRMT2		ENSE00001001837	ENSG00000104067	TJP1		ENSE00001104470	ENSG00000133026	MYH10
			ENSE00001053525	ENSG00000125730	C3		ENSE00001001849	ENSG00000104067	TJP1		ENSE00001104483	ENSG00000133026	MYH10
			ENSE00001053537	ENSG00000125730	C3		ENSE00001002414	ENSG00000151914	DST		ENSE00001104491	ENSG00000133026	MYH10
			ENSE00001057465	ENSG00000130595	TNNT3		ENSE00001002587	ENSG00000109670	FBXW7		ENSE00001104513	ENSG00000133026	MYH10
			ENSE00001061106	ENSG00000142453	CARM1		ENSE00001003015	ENSG00000112246	SIM1		ENSE00001105702	ENSG00000137693	YAP1
			ENSE00001063186	ENSG00000149480	MTA2		ENSE00001003595	ENSG00000152137	HSPB8		ENSE00001105888	ENSG00000140612	SEC11A
			ENSE00001064525	ENSG00000085832	EPS15		ENSE00001003852	ENSG00000145362	ANK2		ENSE00001106921	ENSG00000166819	PLIN1
			ENSE00001064879	ENSG00000162407	PLPP3		ENSE00001003934	ENSG00000136167	LCP1		ENSE00001107072	ENSG00000166833	NAV2
			ENSE00001064884	ENSG00000162407	PLPP3		ENSE00001005053	ENSG00000152413	HOMER1		ENSE00001109528	ENSG00000121104	FAM117A
			ENSE00001065317	ENSG00000054523	KIF1B		ENSE00001006430	ENSG00000186439	TRDN		ENSE00001109567	ENSG00000136854	STXBP1
			ENSE00001065952	ENSG00000162512	SDC3		ENSE00001006441	ENSG00000186439	TRDN		ENSE00001115175	ENSG00000167641	PPP1R14A
			ENSE00001066529	ENSG00000078369	GNB1		ENSE00001006449	ENSG00000186439	TRDN		ENSE00001115177	ENSG00000167641	PPP1R14A
			ENSE00001067255	ENSG00000055732	MCOLN3		ENSE00001006458	ENSG00000186439	TRDN		ENSE00001115183	ENSG00000167642	SPINT2
			ENSE00001067756	ENSG00000162692	VCAM1		ENSE00001006991	ENSG00000152767	FARP1		ENSE00001117407	ENSG00000095066	HOOK2
			ENSE00001067902	ENSG00000162706	CADM3		ENSE00001007011	ENSG00000152767	FARP1		ENSE00001122150	ENSG00000008394	MGST1
			ENSE00001067905	ENSG00000162706	CADM3		ENSE00001007098	ENSG00000152782	PANK1		ENSE00001122727	ENSG00000095637	SORBS1
			ENSE00001067909	ENSG00000162706	CADM3		ENSE00001007592	ENSG00000146374	RSPO3		ENSE00001123443	ENSG00000165672	PRDX3
			ENSE00001068360	ENSG00000094975	SUCO		ENSE00001007939	ENSG00000123096	SSPN		ENSE00001123682	ENSG00000131016	AKAP12
			ENSE00001068367	ENSG00000094975	SUCO		ENSE00001008396	ENSG00000070087	PFN2		ENSE00001124177	ENSG00000171914	TLN2
			ENSE00001068604	ENSG00000153029	MR1		ENSE00001008619	ENSG00000153064	BANK1		ENSE00001124184	ENSG00000171914	TLN2
			ENSE00001070271	ENSG00000162976	PQLC3		ENSE00001008622	ENSG00000153064	BANK1		ENSE00001124489	ENSG00000171914	TLN2
			ENSE00001070275	ENSG00000162976	PQLC3		ENSE00001009133	ENSG00000112799	LY86		ENSE00001124504	ENSG00000171914	TLN2
			ENSE00001070920	ENSG00000068697	LAPTM4A		ENSE00001009341	ENSG00000144061	NPHP1		ENSE00001124521	ENSG00000171914	TLN2
			ENSE00001071134	ENSG00000163050	ADCK3		ENSE00001009963	ENSG00000153283	CD96		ENSE00001124524	ENSG00000171914	TLN2
			ENSE00001074301	ENSG00000163421	PROK2		ENSE00001010030	ENSG00000069122	ADGRF5		ENSE00001124529	ENSG00000171914	TLN2
			ENSE00001074410	ENSG00000157404	KIT		ENSE00001010032	ENSG00000069122	ADGRF5		ENSE00001124535	ENSG00000130600	H19
			ENSE00001074435	ENSG00000157404	KIT		ENSE00001010116	ENSG00000112562	SMOC2		ENSE00001124555	ENSG00000171914	TLN2
			ENSE00001074447	ENSG00000163430	FSTL1		ENSE00001010525	ENSG00000153395	LPCAT1		ENSE00001126317	ENSG00000131711	MAP1B
			ENSE00001074451	ENSG00000163430	FSTL1		ENSE00001011368	ENSG00000153551	CMTM7		ENSE00001126513	ENSG00000133026	MYH10
			ENSE00001074456	ENSG00000163430	FSTL1		ENSE00001012407	ENSG00000135709	KIAA0513		ENSE00001128610	ENSG00000131016	AKAP12
			ENSE00001074461	ENSG00000163430	FSTL1		ENSE00001013010	ENSG00000153904	DDAH1		ENSE00001128616	ENSG00000131016	AKAP12
			ENSE00001074467	ENSG00000163430	FSTL1		ENSE00001013163	ENSG00000131711	MAP1B		ENSE00001128794	ENSG00000179295	PTPN11
			ENSE00001075040	ENSG00000155657	TTN		ENSE00001013277	ENSG00000153956	CACNA2D1		ENSE00001128803	ENSG00000179295	PTPN11
			ENSE00001075043	ENSG00000155657	TTN		ENSE00001013282	ENSG00000153956	CACNA2D1		ENSE00001129553	ENSG00000075223	SEMA3C
			ENSE00001075046	ENSG00000155657	TTN		ENSE00001015554	ENSG00000154380	ENAH		ENSE00001129924	ENSG00000168542	COL3A1
			ENSE00001075048	ENSG00000155657	TTN		ENSE00001015669	ENSG00000143776	CDC42BPA		ENSE00001129930	ENSG00000168542	COL3A1
			ENSE00001075127	ENSG00000058668	ATP2B4		ENSE00001017302	ENSG00000154721	JAM2		ENSE00001129953	ENSG00000168542	COL3A1
			ENSE00001075514	ENSG00000163510	CWC22		ENSE00001017309	ENSG00000154723	ATP5J		ENSE00001129975	ENSG00000168542	COL3A1
			ENSE00001076173	ENSG00000163577	EIF5A2		ENSE00001017934	ENSG00000154814	OXNAD1		ENSE00001129983	ENSG00000168542	COL3A1
			ENSE00001077324	ENSG00000163687	DNASE1L3		ENSE00001018896	ENSG00000145358	DDIT4L		ENSE00001130021	ENSG00000168542	COL3A1
			ENSE00001077325	ENSG00000163687	DNASE1L3		ENSE00001018977	ENSG00000164879	CA3		ENSE00001130041	ENSG00000168542	COL3A1
			ENSE00001077332	ENSG00000163687	DNASE1L3		ENSE00001018985	ENSG00000164879	CA3		ENSE00001130064	ENSG00000168542	COL3A1
			ENSE00001077370	ENSG00000078177	N4BP2		ENSE00001018993	ENSG00000164879	CA3		ENSE00001130085	ENSG00000168542	COL3A1
			ENSE00001077577	ENSG00000163710	PCOLCE2		ENSE00001019915	ENSG00000013288	MAN2B2		ENSE00001130099	ENSG00000168542	COL3A1
			ENSE00001077928	ENSG00000163751	CPA3		ENSE00001023159	ENSG00000135077	HAVCR2		ENSE00001130112	ENSG00000168542	COL3A1
			ENSE00001077935	ENSG00000163751	CPA3		ENSE00001023580	ENSG00000148143	ZNF462		ENSE00001130144	ENSG00000168542	COL3A1
			ENSE00001077979	ENSG00000163755	HPS3		ENSE00001024627	ENSG00000156113	KCNMA1		ENSE00001130145	ENSG00000168542	COL3A1
			ENSE00001077987	ENSG00000163755	HPS3		ENSE00001024628	ENSG00000156113	KCNMA1		ENSE00001130157	ENSG00000168542	COL3A1
			ENSE00001078185	ENSG00000154917	RAB6B		ENSE00001024637	ENSG00000156113	KCNMA1		ENSE00001130161	ENSG00000168542	COL3A1
			ENSE00001078808	ENSG00000065485	PDIA5		ENSE00001024655	ENSG00000156113	KCNMA1		ENSE00001130174	ENSG00000168542	COL3A1
			ENSE00001080335	ENSG00000163995	ABLIM2		ENSE00001026210	ENSG00000134516	DOCK2		ENSE00001130269	ENSG00000168685	IL7R
			ENSE00001080569	ENSG00000145349	CAMK2D		ENSE00001027232	ENSG00000137831	UACA		ENSE00001130372	ENSG00000031003	FAM13B
			ENSE00001080651	ENSG00000197894	ADH5		ENSE00001027237	ENSG00000137831	UACA		ENSE00001130382	ENSG00000031003	FAM13B
			ENSE00001080711	ENSG00000164038	SLC9B2		ENSE00001027238	ENSG00000137831	UACA		ENSE00001130389	ENSG00000031003	FAM13B
			ENSE00001080748	ENSG00000151466	SCLT1		ENSE00001028564	ENSG00000164691	TAGAP		ENSE00001130616	ENSG00000082438	COBLL1
			ENSE00001080759	ENSG00000151466	SCLT1		ENSE00001029114	ENSG00000022267	FHL1		ENSE00001137056	ENSG00000119326	CTNNAL1
			ENSE00001081352	ENSG00000164093	PITX2		ENSE00001029711	ENSG00000144554	FANCD2		ENSE00001140455	ENSG00000168385	2002-09-01
			ENSE00001081469	ENSG00000164104	HMGB2		ENSE00001029813	ENSG00000157087	ATP2B2		ENSE00001140465	ENSG00000168385	2002-09-01
			ENSE00001081956	ENSG00000164161	HHIP		ENSE00001029832	ENSG00000101162	TUBB1		ENSE00001140709	ENSG00000138758	2011-09-01
			ENSE00001083134	ENSG00000164292	RHOBTB3		ENSE00001031476	ENSG00000148090	AUH		ENSE00001140812	ENSG00000168004	HRASLS5
			ENSE00001083135	ENSG00000164292	RHOBTB3		ENSE00001032290	ENSG00000136305	CIDEB		ENSE00001141240	ENSG00000171914	TLN2
			ENSE00001083140	ENSG00000164292	RHOBTB3		ENSE00001036406	ENSG00000008130	NADK		ENSE00001141251	ENSG00000171914	TLN2
			ENSE00001083144	ENSG00000164292	RHOBTB3		ENSE00001036669	ENSG00000142675	CNKSR1		ENSE00001141258	ENSG00000171914	TLN2
			ENSE00001083209	ENSG00000164300	SERINC5		ENSE00001036742	ENSG00000130695	CEP85		ENSE00001142959	ENSG00000083720	OXCT1
			ENSE00001083258	ENSG00000164300	SERINC5		ENSE00001037571	ENSG00000158186	MRAS		ENSE00001143716	ENSG00000119326	CTNNAL1
			ENSE00001083678	ENSG00000214944	ARHGEF28		ENSE00001038716	ENSG00000186470	BTN3A2		ENSE00001145399	ENSG00000110448	CD5
			ENSE00001083681	ENSG00000113600	C9		ENSE00001038863	ENSG00000144218	AFF3		ENSE00001145405	ENSG00000110448	CD5
			ENSE00001083685	ENSG00000113600	C9		ENSE00001041265	ENSG00000158825	CDA		ENSE00001146062	ENSG00000115414	FN1
			ENSE00001083689	ENSG00000113600	C9		ENSE00001042352	ENSG00000134020	PEBP4		ENSE00001146105	ENSG00000115414	FN1
			ENSE00001085697	ENSG00000164591	MYOZ3		ENSE00001042922	ENSG00000198838	RYR3		ENSE00001146152	ENSG00000115414	FN1
			ENSE00001086237	ENSG00000164638	SLC29A4		ENSE00001043098	ENSG00000142798	HSPG2		ENSE00001146180	ENSG00000115414	FN1
			ENSE00001086356	ENSG00000106546	AHR		ENSE00001044698	ENSG00000142676	RPL11		ENSE00001146209	ENSG00000115414	FN1
			ENSE00001087351	ENSG00000146729	GBAS		ENSE00001044830	ENSG00000143434	SEMA6C		ENSE00001146266	ENSG00000115414	FN1
			ENSE00001087855	ENSG00000164830	OXR1		ENSE00001044836	ENSG00000143434	SEMA6C		ENSE00001146297	ENSG00000066468	FGFR2
			ENSE00001088303	ENSG00000164889	SLC4A2		ENSE00001046470	ENSG00000077935	SMC1B		ENSE00001146412	ENSG00000115414	FN1
			ENSE00001088320	ENSG00000164889	SLC4A2		ENSE00001050598	ENSG00000160211	G6PD		ENSE00001147082	ENSG00000197594	ENPP1
			ENSE00001088329	ENSG00000164889	SLC4A2		ENSE00001050601	ENSG00000160211	G6PD		ENSE00001147254	ENSG00000135447	PPP1R1A
			ENSE00001088711	ENSG00000070756	PABPC1		ENSE00001053525	ENSG00000125730	C3		ENSE00001147389	ENSG00000168385	2002-09-01
			ENSE00001089382	ENSG00000106723	SPIN1		ENSE00001053537	ENSG00000125730	C3		ENSE00001147765	ENSG00000151693	ASAP2
			ENSE00001090518	ENSG00000148053	NTRK2		ENSE00001054532	ENSG00000160796	NBEAL2		ENSE00001148056	ENSG00000086991	NOX4
			ENSE00001090519	ENSG00000148053	NTRK2		ENSE00001054620	ENSG00000160808	MYL3		ENSE00001149027	ENSG00000112964	GHR
			ENSE00001090521	ENSG00000148053	NTRK2		ENSE00001056586	ENSG00000058056	USP13		ENSE00001149053	ENSG00000172137	CALB2
			ENSE00001090522	ENSG00000148053	NTRK2		ENSE00001056590	ENSG00000058056	USP13		ENSE00001149519	ENSG00000171608	PIK3CD
			ENSE00001090688	ENSG00000136960	ENPP2		ENSE00001056595	ENSG00000058056	USP13		ENSE00001149532	ENSG00000171608	PIK3CD
			ENSE00001092664	ENSG00000129521	EGLN3		ENSE00001057389	ENSG00000223609	HBD		ENSE00001149746	ENSG00000169855	ROBO1
			ENSE00001092798	ENSG00000151327	FAM177A1		ENSE00001057391	ENSG00000161281	COX7A1		ENSE00001151305	ENSG00000011201	ANOS1
			ENSE00001093401	ENSG00000109944	C11orf63		ENSE00001057746	ENSG00000053918	KCNQ1		ENSE00001151308	ENSG00000011201	ANOS1
			ENSE00001093402	ENSG00000109944	C11orf63		ENSE00001064884	ENSG00000162407	PLPP3		ENSE00001151433	ENSG00000011465	DCN
			ENSE00001093439	ENSG00000165478	HEPACAM		ENSE00001065038	ENSG00000159023	EPB41		ENSE00001152312	ENSG00000198752	CDC42BPB
			ENSE00001093440	ENSG00000165478	HEPACAM		ENSE00001065297	ENSG00000130695	CEP85		ENSE00001152554	ENSG00000109686	SH3D19
			ENSE00001093442	ENSG00000165478	HEPACAM		ENSE00001065761	ENSG00000162493	PDPN		ENSE00001153165	ENSG00000101400	SNTA1
			ENSE00001093686	ENSG00000133318	RTN3		ENSE00001065763	ENSG00000162493	PDPN		ENSE00001153991	ENSG00000147257	GPC3
			ENSE00001093740	ENSG00000176438	SYNE3		ENSE00001066001	ENSG00000162520	SYNC		ENSE00001153999	ENSG00000147257	GPC3
			ENSE00001093997	ENSG00000100503	NIN		ENSE00001066256	ENSG00000142798	HSPG2		ENSE00001154005	ENSG00000147257	GPC3
			ENSE00001094579	ENSG00000133997	MED6		ENSE00001067549	ENSG00000162676	GFI1		ENSE00001154011	ENSG00000147257	GPC3
			ENSE00001094985	ENSG00000107147	KCNT1		ENSE00001067642	ENSG00000143248	RGS5		ENSE00001154018	ENSG00000147257	GPC3
			ENSE00001094986	ENSG00000107147	KCNT1		ENSE00001068505	ENSG00000162777	DENND2D		ENSE00001155410	ENSG00000113389	NPR3
			ENSE00001097175	ENSG00000095637	SORBS1		ENSE00001068513	ENSG00000162777	DENND2D		ENSE00001155710	ENSG00000151474	FRMD4A
			ENSE00001098464	ENSG00000165959	CLMN		ENSE00001068827	ENSG00000152104	PTPN14		ENSE00001155717	ENSG00000151474	FRMD4A
			ENSE00001098491	ENSG00000165959	CLMN		ENSE00001068834	ENSG00000152104	PTPN14		ENSE00001155723	ENSG00000151474	FRMD4A
			ENSE00001098514	ENSG00000151233	GXYLT1		ENSE00001068836	ENSG00000152104	PTPN14		ENSE00001156008	ENSG00000168994	PXDC1
			ENSE00001099031	ENSG00000066468	FGFR2		ENSE00001069798	ENSG00000154358	OBSCN		ENSE00001156475	ENSG00000061676	NCKAP1
			ENSE00001099718	ENSG00000197616	MYH6		ENSE00001069809	ENSG00000154358	OBSCN		ENSE00001156483	ENSG00000061676	NCKAP1
			ENSE00001099737	ENSG00000197616	MYH6		ENSE00001069811	ENSG00000154358	OBSCN		ENSE00001156489	ENSG00000061676	NCKAP1
			ENSE00001099751	ENSG00000197616	MYH6		ENSE00001069830	ENSG00000154358	OBSCN		ENSE00001157370	ENSG00000198947	DMD
			ENSE00001099773	ENSG00000197616	MYH6		ENSE00001069870	ENSG00000154358	OBSCN		ENSE00001158688	ENSG00000136960	ENPP2
			ENSE00001099790	ENSG00000197616	MYH6		ENSE00001071134	ENSG00000163050	ADCK3		ENSE00001158905	ENSG00000198947	DMD
			ENSE00001100106	ENSG00000198752	CDC42BPB		ENSE00001071190	ENSG00000136689	IL1RN		ENSE00001158912	ENSG00000198947	DMD
			ENSE00001100115	ENSG00000198752	CDC42BPB		ENSE00001071313	ENSG00000163069	SGCB		ENSE00001159496	ENSG00000101938	CHRDL1
			ENSE00001100715	ENSG00000052841	TTC17		ENSE00001071318	ENSG00000163069	SGCB		ENSE00001159749	ENSG00000008517	IL32
			ENSE00001101645	ENSG00000075239	ACAT1		ENSE00001071712	ENSG00000135956	TMEM127		ENSE00001159921	ENSG00000153113	CAST
			ENSE00001102688	ENSG00000166407	LMO1		ENSE00001074038	ENSG00000081248	CACNA1S		ENSE00001160082	ENSG00000135862	LAMC1
			ENSE00001102821	ENSG00000138594	TMOD3		ENSE00001074301	ENSG00000163421	PROK2		ENSE00001160088	ENSG00000135862	LAMC1
			ENSE00001103046	ENSG00000166446	CDYL2		ENSE00001074303	ENSG00000163421	PROK2		ENSE00001161142	ENSG00000117592	PRDX6
			ENSE00001103552	ENSG00000064726	BTBD1		ENSE00001074305	ENSG00000163421	PROK2		ENSE00001161186	ENSG00000105426	PTPRS
			ENSE00001104549	ENSG00000131143	COX4I1		ENSE00001074308	ENSG00000163421	PROK2		ENSE00001161550	ENSG00000126838	PZP
			ENSE00001104847	ENSG00000119537	KDSR		ENSE00001075285	ENSG00000163491	NEK10		ENSE00001162583	ENSG00000079435	LIPE
			ENSE00001105133	ENSG00000187240	DYNC2H1		ENSE00001075622	ENSG00000163520	FBLN2		ENSE00001163279	ENSG00000169710	FASN
			ENSE00001106921	ENSG00000166819	PLIN1		ENSE00001075736	ENSG00000153551	CMTM7		ENSE00001163343	ENSG00000169710	FASN
			ENSE00001106931	ENSG00000166819	PLIN1		ENSE00001075762	ENSG00000153283	CD96		ENSE00001164343	ENSG00000014257	ACPP
			ENSE00001107456	ENSG00000166887	VPS39		ENSE00001076006	ENSG00000163564	PYHIN1		ENSE00001164655	ENSG00000169604	ANTXR1
			ENSE00001107650	ENSG00000198796	ALPK2		ENSE00001076482	ENSG00000091986	CCDC80		ENSE00001164694	ENSG00000113389	NPR3
			ENSE00001109141	ENSG00000149657	LSM14B		ENSE00001077385	ENSG00000163694	RBM47		ENSE00001165607	ENSG00000162733	DDR2
			ENSE00001109567	ENSG00000136854	STXBP1		ENSE00001078299	ENSG00000138100	TRIM54		ENSE00001165614	ENSG00000162733	DDR2
			ENSE00001115183	ENSG00000167642	SPINT2		ENSE00001078641	ENSG00000163827	LRRC2		ENSE00001165634	ENSG00000162733	DDR2
			ENSE00001117295	ENSG00000110090	CPT1A		ENSE00001078642	ENSG00000163827	LRRC2		ENSE00001165982	ENSG00000169764	UGP2
			ENSE00001117400	ENSG00000095066	HOOK2		ENSE00001078646	ENSG00000163827	LRRC2		ENSE00001167065	ENSG00000047617	ANO2
			ENSE00001119147	ENSG00000167995	BEST1		ENSE00001078656	ENSG00000160796	NBEAL2		ENSE00001170870	ENSG00000083857	FAT1
			ENSE00001119577	ENSG00000168038	ULK4		ENSE00001078892	ENSG00000160145	KALRN		ENSE00001170927	ENSG00000083857	FAT1
			ENSE00001119580	ENSG00000168038	ULK4		ENSE00001078894	ENSG00000160145	KALRN		ENSE00001172062	ENSG00000172137	CALB2
			ENSE00001119698	ENSG00000085733	CTTN		ENSE00001078908	ENSG00000160145	KALRN		ENSE00001173615	ENSG00000100097	LGALS1
			ENSE00001120049	ENSG00000068976	PYGM		ENSE00001078912	ENSG00000160145	KALRN		ENSE00001174070	ENSG00000005249	PRKAR2B
			ENSE00001120127	ENSG00000104765	BNIP3L		ENSE00001078913	ENSG00000160145	KALRN		ENSE00001174347	ENSG00000134121	CHL1
			ENSE00001121153	ENSG00000026025	VIM		ENSE00001078916	ENSG00000160145	KALRN		ENSE00001174886	ENSG00000100490	CDKL1
			ENSE00001121508	ENSG00000130779	CLIP1		ENSE00001079754	ENSG00000163932	PRKCD		ENSE00001175731	ENSG00000124496	TRERF1
			ENSE00001121513	ENSG00000130779	CLIP1		ENSE00001079756	ENSG00000163932	PRKCD		ENSE00001175737	ENSG00000124496	TRERF1
			ENSE00001122583	ENSG00000168374	ARF4		ENSE00001080335	ENSG00000163995	ABLIM2		ENSE00001175804	ENSG00000100744	GSKIP
			ENSE00001122832	ENSG00000100196	KDELR3		ENSE00001080679	ENSG00000145358	DDIT4L		ENSE00001176665	ENSG00000127329	PTPRB
			ENSE00001122841	ENSG00000100196	KDELR3		ENSE00001080682	ENSG00000164035	EMCN		ENSE00001176898	ENSG00000147416	ATP6V1B2
			ENSE00001123004	ENSG00000163683	SMIM14		ENSE00001080684	ENSG00000164035	EMCN		ENSE00001178659	ENSG00000141447	OSBPL1A
			ENSE00001124184	ENSG00000171914	TLN2		ENSE00001080685	ENSG00000164035	EMCN		ENSE00001178660	ENSG00000141447	OSBPL1A
			ENSE00001124286	ENSG00000155657	TTN		ENSE00001080693	ENSG00000153064	BANK1		ENSE00001178661	ENSG00000141447	OSBPL1A
			ENSE00001124391	ENSG00000169021	UQCRFS1		ENSE00001080699	ENSG00000153064	BANK1		ENSE00001178667	ENSG00000141447	OSBPL1A
			ENSE00001124397	ENSG00000169021	UQCRFS1		ENSE00001080700	ENSG00000153064	BANK1		ENSE00001178671	ENSG00000141447	OSBPL1A
			ENSE00001126317	ENSG00000131711	MAP1B		ENSE00001081352	ENSG00000164093	PITX2		ENSE00001178683	ENSG00000141447	OSBPL1A
			ENSE00001127372	ENSG00000107147	KCNT1		ENSE00001084069	ENSG00000072682	P4HA2		ENSE00001178687	ENSG00000141447	OSBPL1A
			ENSE00001128075	ENSG00000214944	ARHGEF28		ENSE00001084071	ENSG00000072682	P4HA2		ENSE00001180759	ENSG00000171608	PIK3CD
			ENSE00001128104	ENSG00000130558	OLFM1		ENSE00001084404	ENSG00000164440	TXLNB		ENSE00001181279	ENSG00000197614	MFAP5
			ENSE00001128418	ENSG00000168575	SLC20A2		ENSE00001084924	ENSG00000132432	SEC61G		ENSE00001182848	ENSG00000149084	HSD17B12
			ENSE00001128464	ENSG00000036672	USP2		ENSE00001085133	ENSG00000146592	CREB5		ENSE00001183027	ENSG00000164692	COL1A2
			ENSE00001128886	ENSG00000187323	DCC		ENSE00001086538	ENSG00000128609	NDUFA5		ENSE00001183076	ENSG00000164692	COL1A2
			ENSE00001129326	ENSG00000153956	CACNA2D1		ENSE00001086619	ENSG00000164691	TAGAP		ENSE00001184017	ENSG00000147862	NFIB
			ENSE00001129553	ENSG00000075223	SEMA3C		ENSE00001086669	ENSG00000164692	COL1A2		ENSE00001185079	ENSG00000170145	SIK2
			ENSE00001130226	ENSG00000095203	EPB41L4B		ENSE00001086712	ENSG00000164692	COL1A2		ENSE00001185530	ENSG00000173641	HSPB7
			ENSE00001130231	ENSG00000095203	EPB41L4B		ENSE00001087064	ENSG00000164742	ADCY1		ENSE00001187371	ENSG00000175356	SCUBE2
			ENSE00001130238	ENSG00000095203	EPB41L4B		ENSE00001087351	ENSG00000146729	GBAS		ENSE00001187394	ENSG00000175356	SCUBE2
			ENSE00001130442	ENSG00000169570	DTWD2		ENSE00001087832	ENSG00000164830	OXR1		ENSE00001187453	ENSG00000163072	NOSTRIN
			ENSE00001133710	ENSG00000109452	INPP4B		ENSE00001088650	ENSG00000164919	COX6C		ENSE00001187459	ENSG00000163072	NOSTRIN
			ENSE00001134253	ENSG00000109944	C11orf63		ENSE00001088861	ENSG00000147862	NFIB		ENSE00001190478	ENSG00000132334	PTPRE
			ENSE00001134616	ENSG00000152642	GPD1L		ENSE00001088863	ENSG00000147862	NFIB		ENSE00001190522	ENSG00000132334	PTPRE
			ENSE00001136280	ENSG00000168234	TTC39C		ENSE00001092845	ENSG00000165410	CFL2		ENSE00001190737	ENSG00000169604	ANTXR1
			ENSE00001136473	ENSG00000163710	PCOLCE2		ENSE00001093082	ENSG00000148498	PARD3		ENSE00001190983	ENSG00000148848	ADAM12
			ENSE00001137219	ENSG00000107863	ARHGAP21		ENSE00001094812	ENSG00000165626	BEND7		ENSE00001192161	ENSG00000173915	USMG5
			ENSE00001139835	ENSG00000196233	LCOR		ENSE00001095261	ENSG00000102034	ELF4		ENSE00001192167	ENSG00000173915	USMG5
			ENSE00001140455	ENSG00000168385	2002-09-01		ENSE00001095657	ENSG00000165702	GFI1B		ENSE00001194172	ENSG00000017427	IGF1
			ENSE00001140465	ENSG00000168385	2002-09-01		ENSE00001097704	ENSG00000165887	ANKRD2		ENSE00001194458	ENSG00000069122	ADGRF5
			ENSE00001140661	ENSG00000138764	CCNG2		ENSE00001097710	ENSG00000165887	ANKRD2		ENSE00001194667	ENSG00000144642	RBMS3
			ENSE00001141566	ENSG00000170275	CRTAP		ENSE00001098067	ENSG00000066336	SPI1		ENSE00001194800	ENSG00000079435	LIPE
			ENSE00001141971	ENSG00000070770	CSNK2A2		ENSE00001099153	ENSG00000166033	HTRA1		ENSE00001195785	ENSG00000101871	MID1
			ENSE00001146297	ENSG00000066468	FGFR2		ENSE00001099255	ENSG00000074590	NUAK1		ENSE00001195790	ENSG00000101871	MID1
			ENSE00001146811	ENSG00000147123	NDUFB11		ENSE00001099718	ENSG00000197616	MYH6		ENSE00001195925	ENSG00000173511	VEGFB
			ENSE00001146961	ENSG00000149970	CNKSR2		ENSE00001099737	ENSG00000197616	MYH6		ENSE00001195931	ENSG00000173511	VEGFB
			ENSE00001147285	ENSG00000175084	DES		ENSE00001099790	ENSG00000197616	MYH6		ENSE00001195932	ENSG00000168818	STX18
			ENSE00001147389	ENSG00000168385	2002-09-01		ENSE00001100025	ENSG00000140416	TPM1		ENSE00001196895	ENSG00000112964	GHR
			ENSE00001147439	ENSG00000175084	DES		ENSE00001100030	ENSG00000140416	TPM1		ENSE00001197073	ENSG00000172575	RASGRP1
			ENSE00001147902	ENSG00000170175	CHRNB1		ENSE00001100361	ENSG00000166165	CKB		ENSE00001197088	ENSG00000172575	RASGRP1
			ENSE00001147910	ENSG00000170175	CHRNB1		ENSE00001100535	ENSG00000133816	MICAL2		ENSE00001197359	ENSG00000148053	NTRK2
			ENSE00001147955	ENSG00000170175	CHRNB1		ENSE00001100588	ENSG00000133816	MICAL2		ENSE00001198148	ENSG00000083857	FAT1
			ENSE00001148206	ENSG00000197747	S100A10		ENSE00001101300	ENSG00000187079	TEAD1		ENSE00001198187	ENSG00000083857	FAT1
			ENSE00001148872	ENSG00000054523	KIF1B		ENSE00001101315	ENSG00000187079	TEAD1		ENSE00001203593	ENSG00000108960	MMD
			ENSE00001148888	ENSG00000054523	KIF1B		ENSE00001101645	ENSG00000075239	ACAT1		ENSE00001204630	ENSG00000173905	GOLIM4
			ENSE00001148894	ENSG00000054523	KIF1B		ENSE00001103552	ENSG00000064726	BTBD1		ENSE00001206539	ENSG00000175445	LPL
			ENSE00001148908	ENSG00000054523	KIF1B		ENSE00001103624	ENSG00000166501	PRKCB		ENSE00001206542	ENSG00000175445	LPL
			ENSE00001148914	ENSG00000054523	KIF1B		ENSE00001104559	ENSG00000166592	RRAD		ENSE00001206548	ENSG00000175445	LPL
			ENSE00001148930	ENSG00000054523	KIF1B		ENSE00001105702	ENSG00000137693	YAP1		ENSE00001206552	ENSG00000175445	LPL
			ENSE00001148960	ENSG00000054523	KIF1B		ENSE00001106175	ENSG00000141161	UNC45B		ENSE00001206556	ENSG00000175445	LPL
			ENSE00001148969	ENSG00000054523	KIF1B		ENSE00001106915	ENSG00000198125	MB		ENSE00001206558	ENSG00000175445	LPL
			ENSE00001148977	ENSG00000054523	KIF1B		ENSE00001107072	ENSG00000166833	NAV2		ENSE00001206561	ENSG00000175445	LPL
			ENSE00001148985	ENSG00000054523	KIF1B		ENSE00001107910	ENSG00000156738	MS4A1		ENSE00001206572	ENSG00000175445	LPL
			ENSE00001149027	ENSG00000112964	GHR		ENSE00001107931	ENSG00000198838	RYR3		ENSE00001210386	ENSG00000070831	CDC42
			ENSE00001149532	ENSG00000171608	PIK3CD		ENSE00001108062	ENSG00000166947	EPB42		ENSE00001212743	ENSG00000178104	PDE4DIP
			ENSE00001150385	ENSG00000169184	MN1		ENSE00001108069	ENSG00000166947	EPB42		ENSE00001213884	ENSG00000106034	CPED1
			ENSE00001150966	ENSG00000198759	EGFL6		ENSE00001109518	ENSG00000121104	FAM117A		ENSE00001215871	ENSG00000057935	MTA3
			ENSE00001151860	ENSG00000114346	ECT2		ENSE00001110506	ENSG00000198336	MYL4		ENSE00001216640	ENSG00000163629	PTPN13
			ENSE00001151940	ENSG00000114346	ECT2		ENSE00001110977	ENSG00000167207	NOD2		ENSE00001217215	ENSG00000123384	LRP1
			ENSE00001152188	ENSG00000127022	CANX		ENSE00001116184	ENSG00000132359	RAP1GAP2		ENSE00001218290	ENSG00000113140	SPARC
			ENSE00001152312	ENSG00000198752	CDC42BPB		ENSE00001116745	ENSG00000167768	KRT1		ENSE00001219160	ENSG00000143107	FNDC7
			ENSE00001153107	ENSG00000198382	UVRAG		ENSE00001116926	ENSG00000142347	MYO1F		ENSE00001220765	ENSG00000162733	DDR2
			ENSE00001153306	ENSG00000240972	MIF		ENSE00001118143	ENSG00000167895	TMC8		ENSE00001221117	ENSG00000134531	EMP1
			ENSE00001153845	ENSG00000130770	ATPIF1		ENSE00001118531	ENSG00000131469	RPL27		ENSE00001221401	ENSG00000134602	STK26
			ENSE00001154543	ENSG00000164638	SLC29A4		ENSE00001120049	ENSG00000068976	PYGM		ENSE00001222668	ENSG00000169855	ROBO1
			ENSE00001154635	ENSG00000135932	CAB39		ENSE00001120832	ENSG00000080546	SESN1		ENSE00001223232	ENSG00000115414	FN1
			ENSE00001154724	ENSG00000169439	SDC2		ENSE00001121490	ENSG00000162885	B3GALNT2		ENSE00001223460	ENSG00000179008	C14orf39
			ENSE00001154730	ENSG00000169439	SDC2		ENSE00001122220	ENSG00000165140	FBP1		ENSE00001224755	ENSG00000132561	MATN2
			ENSE00001155410	ENSG00000113389	NPR3		ENSE00001122727	ENSG00000095637	SORBS1		ENSE00001226408	ENSG00000133401	PDZD2
			ENSE00001155537	ENSG00000124783	SSR1		ENSE00001123934	ENSG00000168918	INPP5D		ENSE00001226415	ENSG00000133401	PDZD2
			ENSE00001156315	ENSG00000171862	PTEN		ENSE00001124184	ENSG00000171914	TLN2		ENSE00001226679	ENSG00000133401	PDZD2
			ENSE00001156327	ENSG00000171862	PTEN		ENSE00001124391	ENSG00000169021	UQCRFS1		ENSE00001228110	ENSG00000180694	TMEM64
			ENSE00001156330	ENSG00000171862	PTEN		ENSE00001124489	ENSG00000171914	TLN2		ENSE00001230269	ENSG00000085733	CTTN
			ENSE00001156344	ENSG00000171862	PTEN		ENSE00001124506	ENSG00000129484	PARP2		ENSE00001230317	ENSG00000069431	ABCC9
			ENSE00001156732	ENSG00000169439	SDC2		ENSE00001124529	ENSG00000171914	TLN2		ENSE00001231842	ENSG00000133026	MYH10
			ENSE00001158315	ENSG00000172071	EIF2AK3		ENSE00001124535	ENSG00000130600	H19		ENSE00001232040	ENSG00000170956	CEACAM3
			ENSE00001158568	ENSG00000154511	FAM69A		ENSE00001126317	ENSG00000131711	MAP1B		ENSE00001232545	ENSG00000164330	EBF1
			ENSE00001158678	ENSG00000136960	ENPP2		ENSE00001127167	ENSG00000139292	LGR5		ENSE00001236596	ENSG00000153283	CD96
			ENSE00001158688	ENSG00000136960	ENPP2		ENSE00001129326	ENSG00000153956	CACNA2D1		ENSE00001236600	ENSG00000153283	CD96
			ENSE00001158887	ENSG00000198947	DMD		ENSE00001129739	ENSG00000154814	OXNAD1		ENSE00001237900	ENSG00000154059	IMPACT
			ENSE00001158895	ENSG00000198947	DMD		ENSE00001129813	ENSG00000072954	TMEM38A		ENSE00001237990	ENSG00000168542	COL3A1
			ENSE00001158937	ENSG00000198947	DMD		ENSE00001129924	ENSG00000168542	COL3A1		ENSE00001238012	ENSG00000168542	COL3A1
			ENSE00001159577	ENSG00000155380	SLC16A1		ENSE00001129930	ENSG00000168542	COL3A1		ENSE00001239159	ENSG00000167588	GPD1
			ENSE00001159586	ENSG00000155380	SLC16A1		ENSE00001130021	ENSG00000168542	COL3A1		ENSE00001239742	ENSG00000120925	RNF170
			ENSE00001159703	ENSG00000198796	ALPK2		ENSE00001130112	ENSG00000168542	COL3A1		ENSE00001240523	ENSG00000177707	PVRL3
			ENSE00001159749	ENSG00000008517	IL32		ENSE00001130144	ENSG00000168542	COL3A1		ENSE00001240544	ENSG00000177707	PVRL3
			ENSE00001160360	ENSG00000060237	WNK1		ENSE00001130174	ENSG00000168542	COL3A1		ENSE00001241398	ENSG00000172575	RASGRP1
			ENSE00001160852	ENSG00000163126	ANKRD23		ENSE00001130269	ENSG00000168685	IL7R		ENSE00001241503	ENSG00000181019	NQO1
			ENSE00001160859	ENSG00000163126	ANKRD23		ENSE00001130274	ENSG00000168685	IL7R		ENSE00001241509	ENSG00000181019	NQO1
			ENSE00001161142	ENSG00000117592	PRDX6		ENSE00001130442	ENSG00000169570	DTWD2		ENSE00001241515	ENSG00000181019	NQO1
			ENSE00001161614	ENSG00000152413	HOMER1		ENSE00001130844	ENSG00000170006	TMEM154		ENSE00001241558	ENSG00000181019	NQO1
			ENSE00001161968	ENSG00000144815	NXPE3		ENSE00001131044	ENSG00000162366	PDZK1IP1		ENSE00001242819	ENSG00000166501	PRKCB
			ENSE00001162108	ENSG00000166819	PLIN1		ENSE00001131354	ENSG00000166123	GPT2		ENSE00001243871	ENSG00000174099	MSRB3
			ENSE00001162160	ENSG00000126858	RHOT1		ENSE00001131395	ENSG00000166123	GPT2		ENSE00001244013	ENSG00000127329	PTPRB
			ENSE00001162426	ENSG00000132155	RAF1		ENSE00001131697	ENSG00000128591	FLNC		ENSE00001245657	ENSG00000115414	FN1
			ENSE00001162880	ENSG00000109944	C11orf63		ENSE00001131730	ENSG00000128591	FLNC		ENSE00001245669	ENSG00000115414	FN1
			ENSE00001163260	ENSG00000169710	FASN		ENSE00001132445	ENSG00000152137	HSPB8		ENSE00001245714	ENSG00000115414	FN1
			ENSE00001163279	ENSG00000169710	FASN		ENSE00001133349	ENSG00000170624	SGCD		ENSE00001248317	ENSG00000172572	PDE3A
			ENSE00001163286	ENSG00000169710	FASN		ENSE00001133355	ENSG00000170624	SGCD		ENSE00001248955	ENSG00000123080	CDKN2C
			ENSE00001163293	ENSG00000169710	FASN		ENSE00001133868	ENSG00000168918	INPP5D		ENSE00001248960	ENSG00000123080	CDKN2C
			ENSE00001163317	ENSG00000169710	FASN		ENSE00001134616	ENSG00000152642	GPD1L		ENSE00001249204	ENSG00000014257	ACPP
			ENSE00001163338	ENSG00000169710	FASN		ENSE00001134674	ENSG00000153064	BANK1		ENSE00001249322	ENSG00000073712	FERMT2
			ENSE00001163343	ENSG00000169710	FASN		ENSE00001134687	ENSG00000153064	BANK1		ENSE00001249477	ENSG00000151914	DST
			ENSE00001163806	ENSG00000132670	PTPRA		ENSE00001135802	ENSG00000169908	TM4SF1		ENSE00001251746	ENSG00000064042	LIMCH1
			ENSE00001163981	ENSG00000132670	PTPRA		ENSE00001138149	ENSG00000158571	PFKFB1		ENSE00001251828	ENSG00000064042	LIMCH1
			ENSE00001164694	ENSG00000113389	NPR3		ENSE00001138642	ENSG00000148935	GAS2		ENSE00001251830	ENSG00000064042	LIMCH1
			ENSE00001167065	ENSG00000047617	ANO2		ENSE00001138846	ENSG00000132465	JCHAIN		ENSE00001251833	ENSG00000064042	LIMCH1
			ENSE00001167503	ENSG00000162688	AGL		ENSE00001139724	ENSG00000146070	PLA2G7		ENSE00001251837	ENSG00000064042	LIMCH1
			ENSE00001168107	ENSG00000162688	AGL		ENSE00001139866	ENSG00000172348	RCAN2		ENSE00001251842	ENSG00000064042	LIMCH1
			ENSE00001168577	ENSG00000152413	HOMER1		ENSE00001141240	ENSG00000171914	TLN2		ENSE00001251852	ENSG00000064042	LIMCH1
			ENSE00001169819	ENSG00000171885	AQP4		ENSE00001141258	ENSG00000171914	TLN2		ENSE00001252225	ENSG00000147669	POLR2K
			ENSE00001170768	ENSG00000171992	SYNPO		ENSE00001141621	ENSG00000167208	SNX20		ENSE00001252955	ENSG00000145824	CXCL14
			ENSE00001171248	ENSG00000133895	MEN1		ENSE00001143490	ENSG00000196218	RYR1		ENSE00001253984	ENSG00000137154	RPS6
			ENSE00001171784	ENSG00000068976	PYGM		ENSE00001144206	ENSG00000196218	RYR1		ENSE00001256111	ENSG00000074657	ZNF532
			ENSE00001173615	ENSG00000100097	LGALS1		ENSE00001144945	ENSG00000104067	TJP1		ENSE00001257898	ENSG00000140090	SLC24A4
			ENSE00001174070	ENSG00000005249	PRKAR2B		ENSE00001146105	ENSG00000115414	FN1		ENSE00001259794	ENSG00000124253	PCK1
			ENSE00001175066	ENSG00000146729	GBAS		ENSE00001146180	ENSG00000115414	FN1		ENSE00001261694	ENSG00000206172	HBA1
			ENSE00001175405	ENSG00000132623	ANKEF1		ENSE00001146266	ENSG00000115414	FN1		ENSE00001262542	ENSG00000147454	SLC25A37
			ENSE00001176260	ENSG00000157064	NMNAT2		ENSE00001147254	ENSG00000135447	PPP1R1A		ENSE00001262747	ENSG00000152270	PDE3B
			ENSE00001178870	ENSG00000168234	TTC39C		ENSE00001147363	ENSG00000109390	NDUFC1		ENSE00001263591	ENSG00000122545	2007-09-01
			ENSE00001178895	ENSG00000168234	TTC39C		ENSE00001147439	ENSG00000175084	DES		ENSE00001263948	ENSG00000176788	BASP1
			ENSE00001179824	ENSG00000101773	RBBP8		ENSE00001147955	ENSG00000170175	CHRNB1		ENSE00001264482	ENSG00000148053	NTRK2
			ENSE00001179835	ENSG00000101773	RBBP8		ENSE00001148420	ENSG00000196569	LAMA2		ENSE00001264498	ENSG00000148053	NTRK2
			ENSE00001179849	ENSG00000101773	RBBP8		ENSE00001148537	ENSG00000196569	LAMA2		ENSE00001264511	ENSG00000148053	NTRK2
			ENSE00001180271	ENSG00000163687	DNASE1L3		ENSE00001148586	ENSG00000196569	LAMA2		ENSE00001264518	ENSG00000148053	NTRK2
			ENSE00001181132	ENSG00000116285	ERRFI1		ENSE00001148605	ENSG00000196569	LAMA2		ENSE00001264584	ENSG00000148053	NTRK2
			ENSE00001181383	ENSG00000106771	TMEM245		ENSE00001148622	ENSG00000196569	LAMA2		ENSE00001264682	ENSG00000148053	NTRK2
			ENSE00001183328	ENSG00000170776	AKAP13		ENSE00001148872	ENSG00000054523	KIF1B		ENSE00001266184	ENSG00000169764	UGP2
			ENSE00001183864	ENSG00000123360	PDE1B		ENSE00001148960	ENSG00000054523	KIF1B		ENSE00001266239	ENSG00000168004	HRASLS5
			ENSE00001184278	ENSG00000105711	SCN1B		ENSE00001148969	ENSG00000054523	KIF1B		ENSE00001266691	ENSG00000115380	EFEMP1
			ENSE00001184543	ENSG00000175582	RAB6A		ENSE00001149027	ENSG00000112964	GHR		ENSE00001268253	ENSG00000142949	PTPRF
			ENSE00001186033	ENSG00000132313	MRPL35		ENSE00001149324	ENSG00000197943	PLCG2		ENSE00001268827	ENSG00000182552	RWDD4
			ENSE00001186071	ENSG00000172731	LRRC20		ENSE00001149415	ENSG00000171603	CLSTN1		ENSE00001269249	ENSG00000141441	GAREM
			ENSE00001186095	ENSG00000172731	LRRC20		ENSE00001149519	ENSG00000171608	PIK3CD		ENSE00001270482	ENSG00000162747	FCGR3B
			ENSE00001186438	ENSG00000072210	ALDH3A2		ENSE00001149532	ENSG00000171608	PIK3CD		ENSE00001270580	ENSG00000115504	EHBP1
			ENSE00001186531	ENSG00000142494	SLC47A1		ENSE00001150530	ENSG00000169891	REPS2		ENSE00001270622	ENSG00000112936	C7
			ENSE00001187326	ENSG00000138600	SPPL2A		ENSE00001150542	ENSG00000169891	REPS2		ENSE00001270679	ENSG00000115504	EHBP1
			ENSE00001187748	ENSG00000005893	LAMP2		ENSE00001150553	ENSG00000169891	REPS2		ENSE00001271227	ENSG00000083857	FAT1
			ENSE00001188499	ENSG00000082397	EPB41L3		ENSE00001151308	ENSG00000011201	ANOS1		ENSE00001271254	ENSG00000083857	FAT1
			ENSE00001190129	ENSG00000134042	MRO		ENSE00001151433	ENSG00000011465	DCN		ENSE00001272353	ENSG00000165119	HNRNPK
			ENSE00001192557	ENSG00000170871	KIAA0232		ENSE00001151862	ENSG00000170006	TMEM154		ENSE00001274315	ENSG00000164692	COL1A2
			ENSE00001193947	ENSG00000113269	RNF130		ENSE00001151871	ENSG00000170006	TMEM154		ENSE00001274395	ENSG00000164692	COL1A2
			ENSE00001194133	ENSG00000118200	CAMSAP2		ENSE00001152554	ENSG00000109686	SH3D19		ENSE00001275099	ENSG00000042445	RETSAT
			ENSE00001194148	ENSG00000143164	DCAF6		ENSE00001152729	ENSG00000130005	GAMT		ENSE00001275385	ENSG00000166819	PLIN1
			ENSE00001195589	ENSG00000155792	DEPTOR		ENSE00001153165	ENSG00000101400	SNTA1		ENSE00001276655	ENSG00000138758	2011-09-01
			ENSE00001195932	ENSG00000168818	STX18		ENSE00001153630	ENSG00000090263	MRPS33		ENSE00001276658	ENSG00000154240	CEP112
			ENSE00001196068	ENSG00000148690	FRA10AC1		ENSE00001153788	ENSG00000169403	PTAFR		ENSE00001276691	ENSG00000138758	2011-09-01
			ENSE00001196662	ENSG00000133318	RTN3		ENSE00001154264	ENSG00000167768	KRT1		ENSE00001276826	ENSG00000145416	2001-03-01
			ENSE00001196895	ENSG00000112964	GHR		ENSE00001154325	ENSG00000142347	MYO1F		ENSE00001276852	ENSG00000181885	CLDN7
			ENSE00001196909	ENSG00000066027	PPP2R5A		ENSE00001154730	ENSG00000169439	SDC2		ENSE00001277479	ENSG00000132670	PTPRA
			ENSE00001197359	ENSG00000148053	NTRK2		ENSE00001155717	ENSG00000151474	FRMD4A		ENSE00001279359	ENSG00000136960	ENPP2
			ENSE00001199129	ENSG00000167193	CRK		ENSE00001156359	ENSG00000171552	BCL2L1		ENSE00001280973	ENSG00000065150	IPO5
			ENSE00001199842	ENSG00000122912	SLC25A16		ENSE00001156489	ENSG00000061676	NCKAP1		ENSE00001282354	ENSG00000109332	UBE2D3
			ENSE00001200454	ENSG00000174804	FZD4		ENSE00001157370	ENSG00000198947	DMD		ENSE00001283247	ENSG00000151468	CCDC3
			ENSE00001201214	ENSG00000110717	NDUFS8		ENSE00001157873	ENSG00000108823	SGCA		ENSE00001285009	ENSG00000164197	RNF180
			ENSE00001202452	ENSG00000170175	CHRNB1		ENSE00001157949	ENSG00000172172	MRPL13		ENSE00001287209	ENSG00000145936	KCNMB1
			ENSE00001205608	ENSG00000038210	PI4K2B		ENSE00001158571	ENSG00000104879	CKM		ENSE00001289016	ENSG00000165113	GKAP1
			ENSE00001205617	ENSG00000038210	PI4K2B		ENSE00001158772	ENSG00000143248	RGS5		ENSE00001289329	ENSG00000113389	NPR3
			ENSE00001205626	ENSG00000038210	PI4K2B		ENSE00001158874	ENSG00000198947	DMD		ENSE00001290449	ENSG00000183801	OLFML1
			ENSE00001205634	ENSG00000038210	PI4K2B		ENSE00001159108	ENSG00000169403	PTAFR		ENSE00001290991	ENSG00000123384	LRP1
			ENSE00001205639	ENSG00000038210	PI4K2B		ENSE00001159890	ENSG00000197948	FCHSD1		ENSE00001291257	ENSG00000144642	RBMS3
			ENSE00001205645	ENSG00000038210	PI4K2B		ENSE00001161550	ENSG00000126838	PZP		ENSE00001291276	ENSG00000184347	SLIT3
			ENSE00001205648	ENSG00000038210	PI4K2B		ENSE00001161614	ENSG00000152413	HOMER1		ENSE00001292600	ENSG00000137693	YAP1
			ENSE00001205666	ENSG00000069849	ATP1B3		ENSE00001161634	ENSG00000172428	MYEOV2		ENSE00001296458	ENSG00000160190	SLC37A1
			ENSE00001206339	ENSG00000066468	FGFR2		ENSE00001163097	ENSG00000088854	C20orf194		ENSE00001298672	ENSG00000152492	CCDC50
			ENSE00001206542	ENSG00000175445	LPL		ENSE00001163114	ENSG00000088854	C20orf194		ENSE00001299954	ENSG00000082781	ITGB5
			ENSE00001206548	ENSG00000175445	LPL		ENSE00001163744	ENSG00000157087	ATP2B2		ENSE00001300540	ENSG00000138386	NAB1
			ENSE00001206552	ENSG00000175445	LPL		ENSE00001163792	ENSG00000171016	PYGO1		ENSE00001301043	ENSG00000135720	DYNC1LI2
			ENSE00001206556	ENSG00000175445	LPL		ENSE00001164211	ENSG00000144554	FANCD2		ENSE00001302119	ENSG00000092841	MYL6
			ENSE00001206558	ENSG00000175445	LPL		ENSE00001164604	ENSG00000169599	NFU1		ENSE00001302221	ENSG00000115361	ACADL
			ENSE00001206561	ENSG00000175445	LPL		ENSE00001165458	ENSG00000169083	AR		ENSE00001302756	ENSG00000091136	LAMB1
			ENSE00001206572	ENSG00000175445	LPL		ENSE00001165759	ENSG00000166025	AMOTL1		ENSE00001304112	ENSG00000184347	SLIT3
			ENSE00001206641	ENSG00000036672	USP2		ENSE00001166371	ENSG00000170745	KCNS3		ENSE00001304284	ENSG00000171060	C8orf74
			ENSE00001207135	ENSG00000135678	CPM		ENSE00001166987	ENSG00000165637	VDAC2		ENSE00001305429	ENSG00000152990	ADGRA3
			ENSE00001207635	ENSG00000108406	DHX40		ENSE00001167467	ENSG00000171033	PKIA		ENSE00001305501	ENSG00000184347	SLIT3
			ENSE00001207908	ENSG00000163683	SMIM14		ENSE00001167888	ENSG00000155926	SLA		ENSE00001308320	ENSG00000106853	PTGR1
			ENSE00001209665	ENSG00000163755	HPS3		ENSE00001168107	ENSG00000162688	AGL		ENSE00001311544	ENSG00000157350	ST3GAL2
			ENSE00001211363	ENSG00000142185	TRPM2		ENSE00001168120	ENSG00000084764	MAPRE3		ENSE00001311640	ENSG00000185697	MYBL1
			ENSE00001211922	ENSG00000075420	FNDC3B		ENSE00001168379	ENSG00000113296	THBS4		ENSE00001311988	ENSG00000137693	YAP1
			ENSE00001212743	ENSG00000178104	PDE4DIP		ENSE00001168680	ENSG00000168306	ACOX2		ENSE00001312293	ENSG00000165169	DYNLT3
			ENSE00001213884	ENSG00000106034	CPED1		ENSE00001169819	ENSG00000171885	AQP4		ENSE00001312693	ENSG00000107242	PIP5K1B
			ENSE00001214023	ENSG00000106034	CPED1		ENSE00001169980	ENSG00000079739	PGM1		ENSE00001312819	ENSG00000110799	VWF
			ENSE00001214705	ENSG00000095637	SORBS1		ENSE00001170536	ENSG00000102038	SMARCA1		ENSE00001313782	ENSG00000050628	PTGER3
			ENSE00001215351	ENSG00000077254	USP33		ENSE00001170779	ENSG00000171992	SYNPO		ENSE00001314261	ENSG00000064042	LIMCH1
			ENSE00001215871	ENSG00000057935	MTA3		ENSE00001170974	ENSG00000143226	FCGR2A		ENSE00001314541	ENSG00000185052	SLC24A3
			ENSE00001216319	ENSG00000156414	TDRD9		ENSE00001171783	ENSG00000047365	ARAP2		ENSE00001315187	ENSG00000070831	CDC42
			ENSE00001216739	ENSG00000178381	ZFAND2A		ENSE00001171784	ENSG00000068976	PYGM		ENSE00001315953	ENSG00000121039	RDH10
			ENSE00001216747	ENSG00000178381	ZFAND2A		ENSE00001173247	ENSG00000072422	RHOBTB1		ENSE00001316640	ENSG00000090861	AARS
			ENSE00001216849	ENSG00000171757	LRRC34		ENSE00001174667	ENSG00000085662	AKR1B1		ENSE00001317137	ENSG00000172572	PDE3A
			ENSE00001217215	ENSG00000123384	LRP1		ENSE00001176220	ENSG00000157064	NMNAT2		ENSE00001318331	ENSG00000184903	IMMP2L
			ENSE00001218290	ENSG00000113140	SPARC		ENSE00001177549	ENSG00000137872	SEMA6D		ENSE00001318792	ENSG00000093072	CECR1
			ENSE00001219094	ENSG00000177791	MYOZ1		ENSE00001177757	ENSG00000104067	TJP1		ENSE00001319268	ENSG00000183576	SETD3
			ENSE00001219097	ENSG00000177791	MYOZ1		ENSE00001178659	ENSG00000141447	OSBPL1A		ENSE00001321274	ENSG00000094963	FMO2
			ENSE00001220725	ENSG00000105953	OGDH		ENSE00001178660	ENSG00000141447	OSBPL1A		ENSE00001321537	ENSG00000120049	KCNIP2
			ENSE00001221117	ENSG00000134531	EMP1		ENSE00001178661	ENSG00000141447	OSBPL1A		ENSE00001321573	ENSG00000168386	FILIP1L
			ENSE00001221401	ENSG00000134602	STK26		ENSE00001178667	ENSG00000141447	OSBPL1A		ENSE00001321714	ENSG00000011201	ANOS1
			ENSE00001222280	ENSG00000181092	ADIPOQ		ENSE00001178671	ENSG00000141447	OSBPL1A		ENSE00001321771	ENSG00000042286	AIFM2
			ENSE00001222541	ENSG00000170275	CRTAP		ENSE00001178683	ENSG00000141447	OSBPL1A		ENSE00001322783	ENSG00000182326	C1S
			ENSE00001225085	ENSG00000157601	MX1		ENSE00001178687	ENSG00000141447	OSBPL1A		ENSE00001323489	ENSG00000125691	RPL23
			ENSE00001226846	ENSG00000167785	ZNF558		ENSE00001179627	ENSG00000111911	HINT3		ENSE00001324086	ENSG00000165169	DYNLT3
			ENSE00001227875	ENSG00000180182	MED14		ENSE00001180045	ENSG00000138100	TRIM54		ENSE00001324724	ENSG00000115306	SPTBN1
			ENSE00001228075	ENSG00000176428	VPS37D		ENSE00001180304	ENSG00000136261	BZW2		ENSE00001325368	ENSG00000196189	SEMA4A
			ENSE00001228110	ENSG00000180694	TMEM64		ENSE00001180759	ENSG00000171608	PIK3CD		ENSE00001325434	ENSG00000087253	LPCAT2
			ENSE00001228176	ENSG00000176438	SYNE3		ENSE00001180871	ENSG00000104972	LILRB1		ENSE00001326016	ENSG00000186407	CD300E
			ENSE00001228210	ENSG00000176438	SYNE3		ENSE00001181111	ENSG00000173083	HPSE		ENSE00001326888	ENSG00000161405	IKZF3
			ENSE00001228981	ENSG00000101608	MYL12A		ENSE00001181161	ENSG00000145287	PLAC8		ENSE00001327909	ENSG00000183722	LHFP
			ENSE00001229426	ENSG00000173402	DAG1		ENSE00001181164	ENSG00000145287	PLAC8		ENSE00001328042	ENSG00000184347	SLIT3
			ENSE00001230227	ENSG00000164638	SLC29A4		ENSE00001181279	ENSG00000197614	MFAP5		ENSE00001328799	ENSG00000171227	TMEM37
			ENSE00001230269	ENSG00000085733	CTTN		ENSE00001182407	ENSG00000137872	SEMA6D		ENSE00001329516	ENSG00000184613	NELL2
			ENSE00001230317	ENSG00000069431	ABCC9		ENSE00001182673	ENSG00000140416	TPM1		ENSE00001329621	ENSG00000134121	CHL1
			ENSE00001231009	ENSG00000139746	RBM26		ENSE00001182717	ENSG00000092470	WDR76		ENSE00001330486	ENSG00000115310	RTN4
			ENSE00001231656	ENSG00000104490	NCALD		ENSE00001183076	ENSG00000164692	COL1A2		ENSE00001330492	ENSG00000085733	CTTN
			ENSE00001231665	ENSG00000104490	NCALD		ENSE00001184017	ENSG00000147862	NFIB		ENSE00001331177	ENSG00000070190	DAPP1
			ENSE00001232073	ENSG00000145860	RNF145		ENSE00001184245	ENSG00000099308	MAST3		ENSE00001331702	ENSG00000197702	PARVA
			ENSE00001232336	ENSG00000177675	CD163L1		ENSE00001184278	ENSG00000105711	SCN1B		ENSE00001332233	ENSG00000115306	SPTBN1
			ENSE00001232344	ENSG00000177675	CD163L1		ENSE00001184320	ENSG00000175564	UCP3		ENSE00001332894	ENSG00000187118	CMC1
			ENSE00001232545	ENSG00000164330	EBF1		ENSE00001184569	ENSG00000171016	PYGO1		ENSE00001333341	ENSG00000079308	TNS1
			ENSE00001233713	ENSG00000112276	BVES		ENSE00001184704	ENSG00000136383	ALPK3		ENSE00001334565	ENSG00000186188	FFAR4
			ENSE00001235394	ENSG00000169410	PTPN9		ENSE00001184712	ENSG00000136383	ALPK3		ENSE00001334613	ENSG00000014914	MTMR11
			ENSE00001235922	ENSG00000065485	PDIA5		ENSE00001184735	ENSG00000174059	CD34		ENSE00001336065	ENSG00000069974	RAB27A
			ENSE00001236166	ENSG00000120885	CLU		ENSE00001184832	ENSG00000073282	TP63		ENSE00001337506	ENSG00000137710	RDX
			ENSE00001236818	ENSG00000155657	TTN		ENSE00001185461	ENSG00000152402	GUCY1A2		ENSE00001338090	ENSG00000150760	DOCK1
			ENSE00001237171	ENSG00000186815	TPCN1		ENSE00001185530	ENSG00000173641	HSPB7		ENSE00001338866	ENSG00000100804	PSMB5
			ENSE00001238240	ENSG00000163110	PDLIM5		ENSE00001186022	ENSG00000259494	MRPL46		ENSE00001342333	ENSG00000113594	LIFR
			ENSE00001238339	ENSG00000064651	SLC12A2		ENSE00001186531	ENSG00000142494	SLC47A1		ENSE00001342398	ENSG00000115414	FN1
			ENSE00001238451	ENSG00000110841	PPFIBP1		ENSE00001187453	ENSG00000163072	NOSTRIN		ENSE00001342408	ENSG00000115414	FN1
			ENSE00001238569	ENSG00000177576	C18orf32		ENSE00001187459	ENSG00000163072	NOSTRIN		ENSE00001342419	ENSG00000115414	FN1
			ENSE00001239066	ENSG00000138688	KIAA1109		ENSE00001190478	ENSG00000132334	PTPRE		ENSE00001342429	ENSG00000115414	FN1
			ENSE00001239141	ENSG00000169507	SLC38A11		ENSE00001190522	ENSG00000132334	PTPRE		ENSE00001342433	ENSG00000115414	FN1
			ENSE00001240969	ENSG00000168575	SLC20A2		ENSE00001191432	ENSG00000136153	LMO7		ENSE00001342442	ENSG00000115414	FN1
			ENSE00001244019	ENSG00000178209	PLEC		ENSE00001191829	ENSG00000169896	ITGAM		ENSE00001342461	ENSG00000115414	FN1
			ENSE00001244206	ENSG00000166923	GREM1		ENSE00001191928	ENSG00000169251	NMD3		ENSE00001342465	ENSG00000115414	FN1
			ENSE00001245869	ENSG00000164430	MB21D1		ENSE00001192002	ENSG00000137547	MRPL15		ENSE00001342487	ENSG00000115414	FN1
			ENSE00001245949	ENSG00000110880	CORO1C		ENSE00001192141	ENSG00000131236	CAP1		ENSE00001343003	ENSG00000111885	MAN1A1
			ENSE00001246788	ENSG00000166446	CDYL2		ENSE00001192144	ENSG00000131236	CAP1		ENSE00001344840	ENSG00000105426	PTPRS
			ENSE00001248317	ENSG00000172572	PDE3A		ENSE00001192167	ENSG00000173915	USMG5		ENSE00001345072	ENSG00000168385	2002-09-01
			ENSE00001248887	ENSG00000156110	ADK		ENSE00001192253	ENSG00000029534	ANK1		ENSE00001345991	ENSG00000137693	YAP1
			ENSE00001249029	ENSG00000144815	NXPE3		ENSE00001192267	ENSG00000029534	ANK1		ENSE00001346039	ENSG00000150637	CD226
			ENSE00001249322	ENSG00000073712	FERMT2		ENSE00001192808	ENSG00000074527	NTN4		ENSE00001347437	ENSG00000123240	OPTN
			ENSE00001250004	ENSG00000175745	NR2F1		ENSE00001193099	ENSG00000159199	ATP5G1		ENSE00001348023	ENSG00000164692	COL1A2
			ENSE00001250317	ENSG00000163931	TKT		ENSE00001193165	ENSG00000081248	CACNA1S		ENSE00001349736	ENSG00000004939	SLC4A1
			ENSE00001251264	ENSG00000137812	CASC5		ENSE00001193529	ENSG00000143153	ATP1B1		ENSE00001350377	ENSG00000066468	FGFR2
			ENSE00001251746	ENSG00000064042	LIMCH1		ENSE00001193542	ENSG00000143153	ATP1B1		ENSE00001350546	ENSG00000118257	NRP2
			ENSE00001251828	ENSG00000064042	LIMCH1		ENSE00001193562	ENSG00000143153	ATP1B1		ENSE00001350876	ENSG00000145730	PAM
			ENSE00001251830	ENSG00000064042	LIMCH1		ENSE00001194133	ENSG00000118200	CAMSAP2		ENSE00001351104	ENSG00000145335	SNCA
			ENSE00001251833	ENSG00000064042	LIMCH1		ENSE00001194148	ENSG00000143164	DCAF6		ENSE00001352107	ENSG00000095637	SORBS1
			ENSE00001251837	ENSG00000064042	LIMCH1		ENSE00001194152	ENSG00000118200	CAMSAP2		ENSE00001352546	ENSG00000109339	MAPK10
			ENSE00001251842	ENSG00000064042	LIMCH1		ENSE00001194289	ENSG00000020577	SAMD4A		ENSE00001352600	ENSG00000109339	MAPK10
			ENSE00001251848	ENSG00000064042	LIMCH1		ENSE00001194458	ENSG00000069122	ADGRF5		ENSE00001352873	ENSG00000091129	NRCAM
			ENSE00001251852	ENSG00000064042	LIMCH1		ENSE00001194667	ENSG00000144642	RBMS3		ENSE00001353079	ENSG00000119927	GPAM
			ENSE00001252630	ENSG00000198833	UBE2J1		ENSE00001194865	ENSG00000133816	MICAL2		ENSE00001353090	ENSG00000119927	GPAM
			ENSE00001252955	ENSG00000145824	CXCL14		ENSE00001195584	ENSG00000155792	DEPTOR		ENSE00001356365	ENSG00000173020	ADRBK1
			ENSE00001254276	ENSG00000168710	AHCYL1		ENSE00001195589	ENSG00000155792	DEPTOR		ENSE00001357016	ENSG00000173915	USMG5
			ENSE00001254304	ENSG00000105711	SCN1B		ENSE00001196836	ENSG00000172794	RAB37		ENSE00001357059	ENSG00000152601	MBNL1
			ENSE00001254759	ENSG00000153208	MERTK		ENSE00001196840	ENSG00000172794	RAB37		ENSE00001357600	ENSG00000164751	PEX2
			ENSE00001255168	ENSG00000173575	CHD2		ENSE00001196895	ENSG00000112964	GHR		ENSE00001357650	ENSG00000070831	CDC42
			ENSE00001256060	ENSG00000074657	ZNF532		ENSE00001197073	ENSG00000172575	RASGRP1		ENSE00001357932	ENSG00000184613	NELL2
			ENSE00001257409	ENSG00000176014	TUBB6		ENSE00001197110	ENSG00000172575	RASGRP1		ENSE00001358211	ENSG00000124588	NQO2
			ENSE00001257958	ENSG00000179335	CLK3		ENSE00001197827	ENSG00000136040	PLXNC1		ENSE00001358869	ENSG00000117020	AKT3
			ENSE00001257965	ENSG00000176658	MYO1D		ENSE00001198187	ENSG00000083857	FAT1		ENSE00001359401	ENSG00000101938	CHRDL1
			ENSE00001259045	ENSG00000179091	CYC1		ENSE00001200111	ENSG00000147010	SH3KBP1		ENSE00001359524	ENSG00000134343	ANO3
			ENSE00001259120	ENSG00000139946	PELI2		ENSE00001200119	ENSG00000147010	SH3KBP1		ENSE00001360162	ENSG00000169604	ANTXR1
			ENSE00001261363	ENSG00000140740	UQCRC2		ENSE00001200221	ENSG00000174500	GCSAM		ENSE00001360193	ENSG00000169604	ANTXR1
			ENSE00001262563	ENSG00000054523	KIF1B		ENSE00001200526	ENSG00000109670	FBXW7		ENSE00001360482	ENSG00000102781	KATNAL1
			ENSE00001263032	ENSG00000054523	KIF1B		ENSE00001201572	ENSG00000169891	REPS2		ENSE00001362860	ENSG00000145824	CXCL14
			ENSE00001263591	ENSG00000122545	2007-09-01		ENSE00001202561	ENSG00000155368	DBI		ENSE00001362876	ENSG00000145824	CXCL14
			ENSE00001264152	ENSG00000039537	C6		ENSE00001203046	ENSG00000173253	DMRT2		ENSE00001364235	ENSG00000073712	FERMT2
			ENSE00001264482	ENSG00000148053	NTRK2		ENSE00001204268	ENSG00000121440	PDZRN3		ENSE00001365411	ENSG00000187498	COL4A1
			ENSE00001264498	ENSG00000148053	NTRK2		ENSE00001204282	ENSG00000121440	PDZRN3		ENSE00001365694	ENSG00000133318	RTN3
			ENSE00001264511	ENSG00000148053	NTRK2		ENSE00001206539	ENSG00000175445	LPL		ENSE00001366193	ENSG00000187498	COL4A1
			ENSE00001264518	ENSG00000148053	NTRK2		ENSE00001206542	ENSG00000175445	LPL		ENSE00001366244	ENSG00000139263	LRIG3
			ENSE00001264584	ENSG00000148053	NTRK2		ENSE00001206552	ENSG00000175445	LPL		ENSE00001366386	ENSG00000187498	COL4A1
			ENSE00001264682	ENSG00000148053	NTRK2		ENSE00001206556	ENSG00000175445	LPL		ENSE00001366409	ENSG00000118705	RPN2
			ENSE00001265644	ENSG00000134046	MBD2		ENSE00001206572	ENSG00000175445	LPL		ENSE00001366497	ENSG00000148180	GSN
			ENSE00001265943	ENSG00000133317	LGALS12		ENSE00001206641	ENSG00000036672	USP2		ENSE00001366591	ENSG00000187950	OVCH1
			ENSE00001266225	ENSG00000109944	C11orf63		ENSE00001207041	ENSG00000172115	CYCS		ENSE00001366657	ENSG00000187498	COL4A1
			ENSE00001267564	ENSG00000155792	DEPTOR		ENSE00001207653	ENSG00000169403	PTAFR		ENSE00001366662	ENSG00000092607	TBX15
			ENSE00001268534	ENSG00000141401	IMPA2		ENSE00001208261	ENSG00000142669	SH3BGRL3		ENSE00001367103	ENSG00000050628	PTGER3
			ENSE00001268595	ENSG00000175197	DDIT3		ENSE00001209003	ENSG00000152137	HSPB8		ENSE00001367184	ENSG00000187498	COL4A1
			ENSE00001270454	ENSG00000157064	NMNAT2		ENSE00001209336	ENSG00000142661	MYOM3		ENSE00001367660	ENSG00000034053	APBA2
			ENSE00001270958	ENSG00000026025	VIM		ENSE00001209665	ENSG00000163755	HPS3		ENSE00001368502	ENSG00000152580	IGSF10
			ENSE00001272548	ENSG00000164300	SERINC5		ENSE00001210293	ENSG00000122367	LDB3		ENSE00001368589	ENSG00000187498	COL4A1
			ENSE00001272695	ENSG00000171992	SYNPO		ENSE00001210296	ENSG00000122367	LDB3		ENSE00001369298	ENSG00000151914	DST
			ENSE00001274418	ENSG00000172901	LVRN		ENSE00001210836	ENSG00000174407	MIR1-1HG		ENSE00001369339	ENSG00000187950	OVCH1
			ENSE00001274429	ENSG00000172901	LVRN		ENSE00001210881	ENSG00000078328	RBFOX1		ENSE00001369498	ENSG00000139263	LRIG3
			ENSE00001274433	ENSG00000172901	LVRN		ENSE00001211092	ENSG00000157445	CACNA2D3		ENSE00001370638	ENSG00000106153	CHCHD2
			ENSE00001274681	ENSG00000243797	CTB-111H14.1		ENSE00001211363	ENSG00000142185	TRPM2		ENSE00001371543	ENSG00000187498	COL4A1
			ENSE00001275225	ENSG00000138764	CCNG2		ENSE00001212207	ENSG00000143549	TPM3		ENSE00001371716	ENSG00000174099	MSRB3
			ENSE00001275385	ENSG00000166819	PLIN1		ENSE00001212743	ENSG00000178104	PDE4DIP		ENSE00001371795	ENSG00000042286	AIFM2
			ENSE00001276388	ENSG00000145349	CAMK2D		ENSE00001214705	ENSG00000095637	SORBS1		ENSE00001372167	ENSG00000187498	COL4A1
			ENSE00001276753	ENSG00000163092	XIRP2		ENSE00001216641	ENSG00000137872	SEMA6D		ENSE00001372384	ENSG00000050628	PTGER3
			ENSE00001276852	ENSG00000181885	CLDN7		ENSE00001216991	ENSG00000077420	APBB1IP		ENSE00001372486	ENSG00000188001	TPRG1
			ENSE00001277222	ENSG00000154655	L3MBTL4		ENSE00001217006	ENSG00000077420	APBB1IP		ENSE00001373102	ENSG00000189058	APOD
			ENSE00001277479	ENSG00000132670	PTPRA		ENSE00001217678	ENSG00000144218	AFF3		ENSE00001373143	ENSG00000122912	SLC25A16
			ENSE00001277930	ENSG00000163126	ANKRD23		ENSE00001217811	ENSG00000112320	SOBP		ENSE00001373498	ENSG00000189221	MAOA
			ENSE00001278293	ENSG00000001084	GCLC		ENSE00001219094	ENSG00000177791	MYOZ1		ENSE00001373536	ENSG00000187498	COL4A1
			ENSE00001278537	ENSG00000163995	ABLIM2		ENSE00001219097	ENSG00000177791	MYOZ1		ENSE00001374078	ENSG00000187498	COL4A1
			ENSE00001278559	ENSG00000163995	ABLIM2		ENSE00001219179	ENSG00000165912	PACSIN3		ENSE00001374815	ENSG00000147862	NFIB
			ENSE00001278872	ENSG00000175727	MLXIP		ENSE00001219322	ENSG00000180871	CXCR2		ENSE00001374874	ENSG00000186575	NF2
			ENSE00001279359	ENSG00000136960	ENPP2		ENSE00001219670	ENSG00000155629	PIK3AP1		ENSE00001375436	ENSG00000198453	ZNF568
			ENSE00001281123	ENSG00000113600	C9		ENSE00001221071	ENSG00000128383	APOBEC3A		ENSE00001375883	ENSG00000187498	COL4A1
			ENSE00001281930	ENSG00000110429	FBXO3		ENSE00001221401	ENSG00000134602	STK26		ENSE00001376201	ENSG00000132386	SERPINF1
			ENSE00001286045	ENSG00000117859	OSBPL9		ENSE00001221471	ENSG00000166482	MFAP4		ENSE00001376356	ENSG00000148180	GSN
			ENSE00001286701	ENSG00000151364	KCTD14		ENSE00001228273	ENSG00000154358	OBSCN		ENSE00001376441	ENSG00000139263	LRIG3
			ENSE00001286889	ENSG00000135469	COQ10A		ENSE00001228897	ENSG00000122224	LY9		ENSE00001377678	ENSG00000187498	COL4A1
			ENSE00001287981	ENSG00000214944	ARHGEF28		ENSE00001229426	ENSG00000173402	DAG1		ENSE00001377721	ENSG00000109572	CLCN3
			ENSE00001289329	ENSG00000113389	NPR3		ENSE00001229738	ENSG00000170162	VGLL2		ENSE00001377835	ENSG00000105974	CAV1
			ENSE00001290449	ENSG00000183801	OLFML1		ENSE00001229776	ENSG00000132429	POPDC3		ENSE00001378719	ENSG00000109339	MAPK10
			ENSE00001290507	ENSG00000176438	SYNE3		ENSE00001230317	ENSG00000069431	ABCC9		ENSE00001378972	ENSG00000187498	COL4A1
			ENSE00001290894	ENSG00000185436	IFNLR1		ENSE00001230388	ENSG00000135637	CCDC142		ENSE00001379606	ENSG00000187498	COL4A1
			ENSE00001290934	ENSG00000005175	RPAP3		ENSE00001230859	ENSG00000149596	JPH2		ENSE00001379642	ENSG00000187498	COL4A1
			ENSE00001290991	ENSG00000123384	LRP1		ENSE00001236596	ENSG00000153283	CD96		ENSE00001379760	ENSG00000169710	FASN
			ENSE00001291738	ENSG00000100321	SYNGR1		ENSE00001236600	ENSG00000153283	CD96		ENSE00001381072	ENSG00000187498	COL4A1
			ENSE00001292330	ENSG00000214944	ARHGEF28		ENSE00001236818	ENSG00000155657	TTN		ENSE00001381604	ENSG00000115310	RTN4
			ENSE00001292436	ENSG00000144161	ZC3H8		ENSE00001237135	ENSG00000196296	ATP2A1		ENSE00001381957	ENSG00000187498	COL4A1
			ENSE00001292470	ENSG00000111640	GAPDH		ENSE00001237229	ENSG00000196296	ATP2A1		ENSE00001382491	ENSG00000148848	ADAM12
			ENSE00001292718	ENSG00000140987	ZSCAN32		ENSE00001237646	ENSG00000145287	PLAC8		ENSE00001382517	ENSG00000197343	ZNF655
			ENSE00001292868	ENSG00000125166	GOT2		ENSE00001237990	ENSG00000168542	COL3A1		ENSE00001382766	ENSG00000187498	COL4A1
			ENSE00001293016	ENSG00000162650	ATXN7L2		ENSE00001238012	ENSG00000168542	COL3A1		ENSE00001383232	ENSG00000157654	PALM2-AKAP2
			ENSE00001293727	ENSG00000106701	FSD1L		ENSE00001238240	ENSG00000163110	PDLIM5		ENSE00001383332	ENSG00000138029	HADHB
			ENSE00001293745	ENSG00000164591	MYOZ3		ENSE00001238885	ENSG00000105976	MET		ENSE00001383385	ENSG00000095637	SORBS1
			ENSE00001294620	ENSG00000133315	MACROD1		ENSE00001238990	ENSG00000144366	GULP1		ENSE00001383619	ENSG00000187498	COL4A1
			ENSE00001294627	ENSG00000077782	FGFR1		ENSE00001239159	ENSG00000167588	GPD1		ENSE00001383783	ENSG00000189221	MAOA
			ENSE00001295126	ENSG00000163820	FYCO1		ENSE00001239803	ENSG00000178821	TMEM52		ENSE00001384099	ENSG00000148848	ADAM12
			ENSE00001295252	ENSG00000129422	MTUS1		ENSE00001240189	ENSG00000117114	ADGRL2		ENSE00001384551	ENSG00000064309	CDON
			ENSE00001295320	ENSG00000111245	MYL2		ENSE00001240784	ENSG00000075239	ACAT1		ENSE00001385290	ENSG00000152580	IGSF10
			ENSE00001296427	ENSG00000104763	ASAH1		ENSE00001241193	ENSG00000006576	PHTF2		ENSE00001385330	ENSG00000187498	COL4A1
			ENSE00001296442	ENSG00000178741	COX5A		ENSE00001241398	ENSG00000172575	RASGRP1		ENSE00001385467	ENSG00000003436	TFPI
			ENSE00001296458	ENSG00000160190	SLC37A1		ENSE00001241719	ENSG00000165887	ANKRD2		ENSE00001385694	ENSG00000092607	TBX15
			ENSE00001296486	ENSG00000184811	TUSC5		ENSE00001241794	ENSG00000165887	ANKRD2		ENSE00001386066	ENSG00000019144	PHLDB1
			ENSE00001297524	ENSG00000048991	R3HDM1		ENSE00001242063	ENSG00000137161	CNPY3		ENSE00001386260	ENSG00000154175	ABI3BP
			ENSE00001298580	ENSG00000214944	ARHGEF28		ENSE00001242858	ENSG00000141449	GREB1L		ENSE00001386817	ENSG00000060762	MPC1
			ENSE00001299237	ENSG00000180182	MED14		ENSE00001243883	ENSG00000163806	SPDYA		ENSE00001386883	ENSG00000185787	MORF4L1
			ENSE00001299443	ENSG00000163479	SSR2		ENSE00001244596	ENSG00000136167	LCP1		ENSE00001387152	ENSG00000187498	COL4A1
			ENSE00001299535	ENSG00000067798	NAV3		ENSE00001245657	ENSG00000115414	FN1		ENSE00001387730	ENSG00000187498	COL4A1
			ENSE00001299605	ENSG00000168575	SLC20A2		ENSE00001245669	ENSG00000115414	FN1		ENSE00001388402	ENSG00000197343	ZNF655
			ENSE00001299674	ENSG00000167693	NXN		ENSE00001245714	ENSG00000115414	FN1		ENSE00001388460	ENSG00000154175	ABI3BP
			ENSE00001299954	ENSG00000082781	ITGB5		ENSE00001246021	ENSG00000178562	CD28		ENSE00001388714	ENSG00000141447	OSBPL1A
			ENSE00001300610	ENSG00000163092	XIRP2		ENSE00001246052	ENSG00000178562	CD28		ENSE00001388790	ENSG00000187498	COL4A1
			ENSE00001300960	ENSG00000184349	EFNA5		ENSE00001246544	ENSG00000168152	THAP9		ENSE00001389166	ENSG00000034053	APBA2
			ENSE00001301043	ENSG00000135720	DYNC1LI2		ENSE00001246818	ENSG00000072415	MPP5		ENSE00001389174	ENSG00000188001	TPRG1
			ENSE00001301187	ENSG00000144460	NYAP2		ENSE00001248122	ENSG00000009790	TRAF3IP3		ENSE00001389376	ENSG00000122359	ANXA11
			ENSE00001302119	ENSG00000092841	MYL6		ENSE00001249477	ENSG00000151914	DST		ENSE00001389818	ENSG00000132824	SERINC3
			ENSE00001303097	ENSG00000178209	PLEC		ENSE00001249591	ENSG00000102755	FLT1		ENSE00001390262	ENSG00000145416	2001-03-01
			ENSE00001303153	ENSG00000115540	MOB4		ENSE00001250553	ENSG00000181016	LSMEM1		ENSE00001390612	ENSG00000173821	RNF213
			ENSE00001303258	ENSG00000198467	TPM2		ENSE00001250732	ENSG00000154721	JAM2		ENSE00001390640	ENSG00000172086	KRCC1
			ENSE00001303320	ENSG00000176387	HSD11B2		ENSE00001251746	ENSG00000064042	LIMCH1		ENSE00001390978	ENSG00000115977	AAK1
			ENSE00001303631	ENSG00000196715	VKORC1L1		ENSE00001251837	ENSG00000064042	LIMCH1		ENSE00001391003	ENSG00000187498	COL4A1
			ENSE00001303912	ENSG00000166831	RBPMS2		ENSE00001251848	ENSG00000064042	LIMCH1		ENSE00001394905	ENSG00000066468	FGFR2
			ENSE00001304261	ENSG00000140575	IQGAP1		ENSE00001251901	ENSG00000064042	LIMCH1		ENSE00001397891	ENSG00000179295	PTPN11
			ENSE00001304798	ENSG00000182704	TSKU		ENSE00001252088	ENSG00000088854	C20orf194		ENSE00001400025	ENSG00000109686	SH3D19
			ENSE00001305542	ENSG00000182512	GLRX5		ENSE00001252094	ENSG00000088854	C20orf194		ENSE00001400074	ENSG00000171608	PIK3CD
			ENSE00001306055	ENSG00000133937	GSC		ENSE00001252297	ENSG00000029534	ANK1		ENSE00001400169	ENSG00000166501	PRKCB
			ENSE00001307048	ENSG00000102753	KPNA3		ENSE00001252450	ENSG00000029534	ANK1		ENSE00001400386	ENSG00000198947	DMD
			ENSE00001308320	ENSG00000106853	PTGR1		ENSE00001252955	ENSG00000145824	CXCL14		ENSE00001401007	ENSG00000095637	SORBS1
			ENSE00001308353	ENSG00000070770	CSNK2A2		ENSE00001253077	ENSG00000118407	FILIP1		ENSE00001402010	ENSG00000184574	LPAR5
			ENSE00001309355	ENSG00000129151	BBOX1		ENSE00001253319	ENSG00000079156	OSBPL6		ENSE00001402045	ENSG00000173848	NET1
			ENSE00001310294	ENSG00000214944	ARHGEF28		ENSE00001253498	ENSG00000079156	OSBPL6		ENSE00001402421	ENSG00000095637	SORBS1
			ENSE00001312132	ENSG00000132570	PCBD2		ENSE00001253934	ENSG00000134020	PEBP4		ENSE00001405059	ENSG00000168542	COL3A1
			ENSE00001312806	ENSG00000007314	SCN4A		ENSE00001254304	ENSG00000105711	SCN1B		ENSE00001405694	ENSG00000171608	PIK3CD
			ENSE00001313025	ENSG00000134508	CABLES1		ENSE00001254313	ENSG00000123405	NFE2		ENSE00001405908	ENSG00000126777	KTN1
			ENSE00001313169	ENSG00000185518	SV2B		ENSE00001256111	ENSG00000074657	ZNF532		ENSE00001406653	ENSG00000163629	PTPN13
			ENSE00001313650	ENSG00000147475	ERLIN2		ENSE00001257656	ENSG00000134779	TPGS2		ENSE00001407446	ENSG00000145335	SNCA
			ENSE00001313651	ENSG00000184058	TBX1		ENSE00001257898	ENSG00000140090	SLC24A4		ENSE00001407474	ENSG00000139910	NOVA1
			ENSE00001313782	ENSG00000050628	PTGER3		ENSE00001259045	ENSG00000179091	CYC1		ENSE00001407717	ENSG00000197702	PARVA
			ENSE00001313953	ENSG00000214944	ARHGEF28		ENSE00001259120	ENSG00000139946	PELI2		ENSE00001407745	ENSG00000115380	EFEMP1
			ENSE00001314494	ENSG00000048991	R3HDM1		ENSE00001260300	ENSG00000187079	TEAD1		ENSE00001407878	ENSG00000168542	COL3A1
			ENSE00001314499	ENSG00000047849	MAP4		ENSE00001260398	ENSG00000187079	TEAD1		ENSE00001408335	ENSG00000158985	CDC42SE2
			ENSE00001314818	ENSG00000048991	R3HDM1		ENSE00001260568	ENSG00000151090	THRB		ENSE00001410183	ENSG00000132854	KANK4
			ENSE00001315104	ENSG00000183010	PYCR1		ENSE00001261694	ENSG00000206172	HBA1		ENSE00001410427	ENSG00000137216	TMEM63B
			ENSE00001316023	ENSG00000104763	ASAH1		ENSE00001261978	ENSG00000180817	PPA1		ENSE00001410732	ENSG00000168300	PCMTD1
			ENSE00001316344	ENSG00000144460	NYAP2		ENSE00001261999	ENSG00000197893	NRAP		ENSE00001411506	ENSG00000101972	STAG2
			ENSE00001316756	ENSG00000206384	COL6A6		ENSE00001262041	ENSG00000197893	NRAP		ENSE00001411518	ENSG00000100599	RIN3
			ENSE00001317137	ENSG00000172572	PDE3A		ENSE00001262388	ENSG00000164440	TXLNB		ENSE00001412400	ENSG00000174899	PQLC2L
			ENSE00001317162	ENSG00000163092	XIRP2		ENSE00001262408	ENSG00000164440	TXLNB		ENSE00001412417	ENSG00000122729	ACO1
			ENSE00001317346	ENSG00000184058	TBX1		ENSE00001262542	ENSG00000147454	SLC25A37		ENSE00001412461	ENSG00000127990	SGCE
			ENSE00001318820	ENSG00000185043	CIB1		ENSE00001262563	ENSG00000054523	KIF1B		ENSE00001413029	ENSG00000122729	ACO1
			ENSE00001319256	ENSG00000184811	TUSC5		ENSE00001262747	ENSG00000152270	PDE3B		ENSE00001413168	ENSG00000122786	CALD1
			ENSE00001319616	ENSG00000123384	LRP1		ENSE00001263021	ENSG00000141469	SLC14A1		ENSE00001413951	ENSG00000006625	GGCT
			ENSE00001320407	ENSG00000185482	STAC3		ENSE00001263424	ENSG00000177150	FAM210A		ENSE00001414937	ENSG00000174899	PQLC2L
			ENSE00001320571	ENSG00000117479	SLC19A2		ENSE00001266203	ENSG00000163359	COL6A3		ENSE00001415055	ENSG00000189221	MAOA
			ENSE00001320657	ENSG00000163092	XIRP2		ENSE00001266385	ENSG00000164237	CMBL		ENSE00001415621	ENSG00000167232	ZNF91
			ENSE00001320682	ENSG00000162688	AGL		ENSE00001267489	ENSG00000128591	FLNC		ENSE00001415718	ENSG00000118308	LRMP
			ENSE00001321573	ENSG00000168386	FILIP1L		ENSE00001267564	ENSG00000155792	DEPTOR		ENSE00001415816	ENSG00000197702	PARVA
			ENSE00001321980	ENSG00000007314	SCN4A		ENSE00001267696	ENSG00000128591	FLNC		ENSE00001415941	ENSG00000077549	CAPZB
			ENSE00001322751	ENSG00000162614	NEXN		ENSE00001268639	ENSG00000154127	UBASH3B		ENSE00001416014	ENSG00000109686	SH3D19
			ENSE00001322783	ENSG00000182326	C1S		ENSE00001269249	ENSG00000141441	GAREM		ENSE00001416117	ENSG00000174899	PQLC2L
			ENSE00001323342	ENSG00000116885	OSCP1		ENSE00001269847	ENSG00000142661	MYOM3		ENSE00001416384	ENSG00000153006	SREK1IP1
			ENSE00001323718	ENSG00000184164	CRELD2		ENSE00001269984	ENSG00000141161	UNC45B		ENSE00001416845	ENSG00000163629	PTPN13
			ENSE00001324449	ENSG00000163092	XIRP2		ENSE00001270482	ENSG00000162747	FCGR3B		ENSE00001417125	ENSG00000139679	LPAR6
			ENSE00001324670	ENSG00000177791	MYOZ1		ENSE00001272662	ENSG00000171992	SYNPO		ENSE00001417207	ENSG00000196189	SEMA4A
			ENSE00001325037	ENSG00000170852	KBTBD2		ENSE00001272695	ENSG00000171992	SYNPO		ENSE00001417450	ENSG00000163629	PTPN13
			ENSE00001325969	ENSG00000169499	PLEKHA2		ENSE00001273958	ENSG00000164919	COX6C		ENSE00001417804	ENSG00000172893	DHCR7
			ENSE00001325984	ENSG00000129680	MAP7D3		ENSE00001276531	ENSG00000181856	SLC2A4		ENSE00001417891	ENSG00000069431	ABCC9
			ENSE00001326619	ENSG00000085063	CD59		ENSE00001276658	ENSG00000154240	CEP112		ENSE00001418170	ENSG00000132854	KANK4
			ENSE00001327160	ENSG00000165959	CLMN		ENSE00001276753	ENSG00000163092	XIRP2		ENSE00001418378	ENSG00000188177	ZC3H6
			ENSE00001327278	ENSG00000176438	SYNE3		ENSE00001276957	ENSG00000091656	ZFHX4		ENSE00001418992	ENSG00000157654	PALM2-AKAP2
			ENSE00001327525	ENSG00000171735	CAMTA1		ENSE00001277093	ENSG00000134539	KLRD1		ENSE00001419120	ENSG00000109686	SH3D19
			ENSE00001328652	ENSG00000155657	TTN		ENSE00001278031	ENSG00000167895	TMC8		ENSE00001419176	ENSG00000148700	ADD3
			ENSE00001328818	ENSG00000091317	CMTM6		ENSE00001279566	ENSG00000115828	QPCT		ENSE00001419671	ENSG00000182552	RWDD4
			ENSE00001329077	ENSG00000164300	SERINC5		ENSE00001279798	ENSG00000104369	JPH1		ENSE00001419697	ENSG00000135218	CD36
			ENSE00001329302	ENSG00000185482	STAC3		ENSE00001279927	ENSG00000160588	MPZL3		ENSE00001419814	ENSG00000168542	COL3A1
			ENSE00001329570	ENSG00000183049	CAMK1D		ENSE00001281116	ENSG00000157445	CACNA2D3		ENSE00001420776	ENSG00000131355	ADGRE3
			ENSE00001330411	ENSG00000115310	RTN4		ENSE00001283493	ENSG00000171105	INSR		ENSE00001420860	ENSG00000197702	PARVA
			ENSE00001330589	ENSG00000185291	IL3RA		ENSE00001283853	ENSG00000153064	BANK1		ENSE00001421254	ENSG00000154856	APCDD1
			ENSE00001330591	ENSG00000183049	CAMK1D		ENSE00001284475	ENSG00000112319	EYA4		ENSE00001421260	ENSG00000109686	SH3D19
			ENSE00001332233	ENSG00000115306	SPTBN1		ENSE00001285088	ENSG00000082074	FYB		ENSE00001421269	ENSG00000079308	TNS1
			ENSE00001332529	ENSG00000187240	DYNC2H1		ENSE00001285904	ENSG00000171714	ANO5		ENSE00001421509	ENSG00000100490	CDKL1
			ENSE00001333827	ENSG00000176438	SYNE3		ENSE00001285929	ENSG00000171714	ANO5		ENSE00001423225	ENSG00000163412	EIF4E3
			ENSE00001333832	ENSG00000176438	SYNE3		ENSE00001286045	ENSG00000117859	OSBPL9		ENSE00001423364	ENSG00000148053	NTRK2
			ENSE00001334820	ENSG00000143164	DCAF6		ENSE00001286127	ENSG00000110934	BIN2		ENSE00001423427	ENSG00000168542	COL3A1
			ENSE00001335017	ENSG00000118705	RPN2		ENSE00001286663	ENSG00000115593	SMYD1		ENSE00001423727	ENSG00000056998	GYG2
			ENSE00001335851	ENSG00000143418	CERS2		ENSE00001289016	ENSG00000165113	GKAP1		ENSE00001423778	ENSG00000143669	LYST
			ENSE00001336411	ENSG00000160310	PRMT2		ENSE00001290620	ENSG00000198053	SIRPA		ENSE00001424552	ENSG00000168542	COL3A1
			ENSE00001337294	ENSG00000172059	KLF11		ENSE00001290961	ENSG00000185437	SH3BGR		ENSE00001424702	ENSG00000079819	EPB41L2
			ENSE00001337726	ENSG00000186642	PDE2A		ENSE00001291003	ENSG00000185437	SH3BGR		ENSE00001424716	ENSG00000019144	PHLDB1
			ENSE00001338194	ENSG00000047849	MAP4		ENSE00001291575	ENSG00000185100	ADSSL1		ENSE00001424822	ENSG00000154582	TCEB1
			ENSE00001338200	ENSG00000047849	MAP4		ENSE00001291655	ENSG00000129116	PALLD		ENSE00001424997	ENSG00000109686	SH3D19
			ENSE00001338472	ENSG00000197321	SVIL		ENSE00001291671	ENSG00000171714	ANO5		ENSE00001425560	ENSG00000198363	ASPH
			ENSE00001339045	ENSG00000186635	ARAP1		ENSE00001292351	ENSG00000182866	LCK		ENSE00001425893	ENSG00000001084	GCLC
			ENSE00001339053	ENSG00000186635	ARAP1		ENSE00001293697	ENSG00000138964	PARVG		ENSE00001426446	ENSG00000050628	PTGER3
			ENSE00001339120	ENSG00000165923	AGBL2		ENSE00001293745	ENSG00000164591	MYOZ3		ENSE00001426944	ENSG00000069122	ADGRF5
			ENSE00001339202	ENSG00000067225	PKM		ENSE00001294061	ENSG00000184343	SRPK3		ENSE00001427378	ENSG00000123562	MORF4L2
			ENSE00001339295	ENSG00000067225	PKM		ENSE00001294245	ENSG00000117602	RCAN3		ENSE00001427712	ENSG00000188001	TPRG1
			ENSE00001339396	ENSG00000168575	SLC20A2		ENSE00001294272	ENSG00000114270	COL7A1		ENSE00001428121	ENSG00000137727	ARHGAP20
			ENSE00001339816	ENSG00000155657	TTN		ENSE00001295713	ENSG00000160808	MYL3		ENSE00001428174	ENSG00000065150	IPO5
			ENSE00001339867	ENSG00000152601	MBNL1		ENSE00001295848	ENSG00000138760	SCARB2		ENSE00001428241	ENSG00000109686	SH3D19
			ENSE00001341090	ENSG00000149925	ALDOA		ENSE00001295894	ENSG00000185046	ANKS1B		ENSE00001428369	ENSG00000163629	PTPN13
			ENSE00001341436	ENSG00000135218	CD36		ENSE00001297204	ENSG00000196535	MYO18A		ENSE00001428636	ENSG00000076706	MCAM
			ENSE00001341773	ENSG00000198363	ASPH		ENSE00001297556	ENSG00000163932	PRKCD		ENSE00001428843	ENSG00000154856	APCDD1
			ENSE00001342841	ENSG00000065135	GNAI3		ENSE00001298443	ENSG00000184343	SRPK3		ENSE00001428922	ENSG00000057019	DCBLD2
			ENSE00001342954	ENSG00000105227	PRX		ENSE00001298872	ENSG00000093072	CECR1		ENSE00001428986	ENSG00000197702	PARVA
			ENSE00001343003	ENSG00000111885	MAN1A1		ENSE00001298921	ENSG00000115590	IL1R2		ENSE00001429060	ENSG00000120509	PDZD11
			ENSE00001343950	ENSG00000136295	TTYH3		ENSE00001299007	ENSG00000166833	NAV2		ENSE00001429172	ENSG00000148053	NTRK2
			ENSE00001345072	ENSG00000168385	2002-09-01		ENSE00001299374	ENSG00000168702	LRP1B		ENSE00001429726	ENSG00000075223	SEMA3C
			ENSE00001345242	ENSG00000112276	BVES		ENSE00001299773	ENSG00000156113	KCNMA1		ENSE00001430365	ENSG00000109686	SH3D19
			ENSE00001345846	ENSG00000109944	C11orf63		ENSE00001299821	ENSG00000058404	CAMK2B		ENSE00001430508	ENSG00000100490	CDKL1
			ENSE00001346815	ENSG00000116030	SUMO1		ENSE00001301029	ENSG00000163520	FBLN2		ENSE00001431069	ENSG00000142405	NLRP12
			ENSE00001347241	ENSG00000130402	ACTN4		ENSE00001301327	ENSG00000077420	APBB1IP		ENSE00001432576	ENSG00000197712	FAM114A1
			ENSE00001347617	ENSG00000108588	CCDC47		ENSE00001301795	ENSG00000086967	MYBPC2		ENSE00001432712	ENSG00000171608	PIK3CD
			ENSE00001349326	ENSG00000131791	PRKAB2		ENSE00001302079	ENSG00000197249	SERPINA1		ENSE00001433884	ENSG00000115380	EFEMP1
			ENSE00001349901	ENSG00000077782	FGFR1		ENSE00001303097	ENSG00000178209	PLEC		ENSE00001434042	ENSG00000100347	SAMM50
			ENSE00001349932	ENSG00000006756	ARSD		ENSE00001303667	ENSG00000185345	PARK2		ENSE00001434043	ENSG00000070018	LRP6
			ENSE00001349971	ENSG00000165410	CFL2		ENSE00001304017	ENSG00000182866	LCK		ENSE00001434518	ENSG00000169604	ANTXR1
			ENSE00001350377	ENSG00000066468	FGFR2		ENSE00001304819	ENSG00000138964	PARVG		ENSE00001435218	ENSG00000198947	DMD
			ENSE00001351616	ENSG00000136960	ENPP2		ENSE00001305429	ENSG00000152990	ADGRA3		ENSE00001435581	ENSG00000198947	DMD
			ENSE00001352072	ENSG00000168890	TMEM150A		ENSE00001305763	ENSG00000184343	SRPK3		ENSE00001435597	ENSG00000198947	DMD
			ENSE00001352107	ENSG00000095637	SORBS1		ENSE00001306556	ENSG00000184922	FMNL1		ENSE00001435687	ENSG00000198947	DMD
			ENSE00001352613	ENSG00000128573	FOXP2		ENSE00001307273	ENSG00000093072	CECR1		ENSE00001435954	ENSG00000198947	DMD
			ENSE00001352863	ENSG00000091129	NRCAM		ENSE00001307505	ENSG00000129116	PALLD		ENSE00001436039	ENSG00000198947	DMD
			ENSE00001352869	ENSG00000091129	NRCAM		ENSE00001307833	ENSG00000182253	SYNM		ENSE00001436342	ENSG00000198947	DMD
			ENSE00001352872	ENSG00000091129	NRCAM		ENSE00001308464	ENSG00000163697	APBB2		ENSE00001436363	ENSG00000119979	FAM45A
			ENSE00001352873	ENSG00000091129	NRCAM		ENSE00001308588	ENSG00000167191	GPRC5B		ENSE00001436512	ENSG00000198947	DMD
			ENSE00001353079	ENSG00000119927	GPAM		ENSE00001308935	ENSG00000157445	CACNA2D3		ENSE00001436897	ENSG00000062716	VMP1
			ENSE00001354956	ENSG00000166971	AKTIP		ENSE00001309844	ENSG00000184922	FMNL1		ENSE00001437186	ENSG00000125691	RPL23
			ENSE00001356011	ENSG00000008086	CDKL5		ENSE00001310159	ENSG00000197249	SERPINA1		ENSE00001437253	ENSG00000123505	AMD1
			ENSE00001356533	ENSG00000108187	PBLD		ENSE00001311234	ENSG00000185046	ANKS1B		ENSE00001437678	ENSG00000177600	RPLP2
			ENSE00001356727	ENSG00000081026	MAGI3		ENSE00001311300	ENSG00000105610	KLF1		ENSE00001437968	ENSG00000153310	FAM49B
			ENSE00001356799	ENSG00000078369	GNB1		ENSE00001311652	ENSG00000185010	F8		ENSE00001438069	ENSG00000107779	BMPR1A
			ENSE00001357740	ENSG00000117479	SLC19A2		ENSE00001312806	ENSG00000007314	SCN4A		ENSE00001438415	ENSG00000155111	CDK19
			ENSE00001357890	ENSG00000082397	EPB41L3		ENSE00001313569	ENSG00000169031	COL4A3		ENSE00001438724	ENSG00000148303	RPL7A
			ENSE00001358063	ENSG00000134802	SLC43A3		ENSE00001313651	ENSG00000184058	TBX1		ENSE00001438788	ENSG00000197594	ENPP1
			ENSE00001358211	ENSG00000124588	NQO2		ENSE00001314499	ENSG00000047849	MAP4		ENSE00001439120	ENSG00000119326	CTNNAL1
			ENSE00001358609	ENSG00000135655	USP15		ENSE00001315089	ENSG00000164237	CMBL		ENSE00001439474	ENSG00000170525	PFKFB3
			ENSE00001358762	ENSG00000175582	RAB6A		ENSE00001316408	ENSG00000149781	FERMT3		ENSE00001440034	ENSG00000061676	NCKAP1
			ENSE00001360482	ENSG00000102781	KATNAL1		ENSE00001316856	ENSG00000149781	FERMT3		ENSE00001440293	ENSG00000115053	NCL
			ENSE00001360629	ENSG00000112210	RAB23		ENSE00001316881	ENSG00000169083	AR		ENSE00001440337	ENSG00000117425	PTCH2
			ENSE00001362263	ENSG00000114405	C3orf14		ENSE00001317016	ENSG00000141574	SECTM1		ENSE00001441056	ENSG00000127329	PTPRB
			ENSE00001362508	ENSG00000054523	KIF1B		ENSE00001317162	ENSG00000163092	XIRP2		ENSE00001441820	ENSG00000162722	TRIM58
			ENSE00001362516	ENSG00000054523	KIF1B		ENSE00001317346	ENSG00000184058	TBX1		ENSE00001441961	ENSG00000117020	AKT3
			ENSE00001362517	ENSG00000054523	KIF1B		ENSE00001317463	ENSG00000160145	KALRN		ENSE00001442145	ENSG00000143669	LYST
			ENSE00001362523	ENSG00000054523	KIF1B		ENSE00001318295	ENSG00000156113	KCNMA1		ENSE00001442669	ENSG00000163041	H3F3A
			ENSE00001362525	ENSG00000054523	KIF1B		ENSE00001318528	ENSG00000185100	ADSSL1		ENSE00001442671	ENSG00000163041	H3F3A
			ENSE00001362535	ENSG00000054523	KIF1B		ENSE00001318792	ENSG00000093072	CECR1		ENSE00001442675	ENSG00000163041	H3F3A
			ENSE00001362985	ENSG00000264424	MYH4		ENSE00001320309	ENSG00000077420	APBB1IP		ENSE00001442837	ENSG00000060762	MPC1
			ENSE00001364235	ENSG00000073712	FERMT2		ENSE00001320571	ENSG00000117479	SLC19A2		ENSE00001442838	ENSG00000060762	MPC1
			ENSE00001364392	ENSG00000065809	FAM107B		ENSE00001320657	ENSG00000163092	XIRP2		ENSE00001443810	ENSG00000182004	SNRPE
			ENSE00001364419	ENSG00000085063	CD59		ENSE00001320682	ENSG00000162688	AGL		ENSE00001444393	ENSG00000151414	NEK7
			ENSE00001365668	ENSG00000198796	ALPK2		ENSE00001321714	ENSG00000011201	ANOS1		ENSE00001444396	ENSG00000151414	NEK7
			ENSE00001365736	ENSG00000168214	RBPJ		ENSE00001321980	ENSG00000007314	SCN4A		ENSE00001444483	ENSG00000000971	CFH
			ENSE00001366193	ENSG00000187498	COL4A1		ENSE00001322224	ENSG00000117707	PROX1		ENSE00001445553	ENSG00000094963	FMO2
			ENSE00001366386	ENSG00000187498	COL4A1		ENSE00001322327	ENSG00000182676	PPP1R27		ENSE00001445592	ENSG00000075945	KIFAP3
			ENSE00001366657	ENSG00000187498	COL4A1		ENSE00001322463	ENSG00000142661	MYOM3		ENSE00001445934	ENSG00000162733	DDR2
			ENSE00001366685	ENSG00000023228	NDUFS1		ENSE00001322783	ENSG00000182326	C1S		ENSE00001446005	ENSG00000162747	FCGR3B
			ENSE00001366686	ENSG00000188158	NHS		ENSE00001322852	ENSG00000156711	MAPK13		ENSE00001446007	ENSG00000162747	FCGR3B
			ENSE00001367103	ENSG00000050628	PTGER3		ENSE00001323489	ENSG00000125691	RPL23		ENSE00001446131	ENSG00000186517	ARHGAP30
			ENSE00001367184	ENSG00000187498	COL4A1		ENSE00001323614	ENSG00000175110	MRPS22		ENSE00001446382	ENSG00000079819	EPB41L2
			ENSE00001368256	ENSG00000114796	KLHL24		ENSE00001324327	ENSG00000116852	KIF21B		ENSE00001446394	ENSG00000164483	SAMD3
			ENSE00001368688	ENSG00000141367	CLTC		ENSE00001324449	ENSG00000163092	XIRP2		ENSE00001446765	ENSG00000196189	SEMA4A
			ENSE00001369972	ENSG00000187498	COL4A1		ENSE00001324724	ENSG00000115306	SPTBN1		ENSE00001446771	ENSG00000196189	SEMA4A
			ENSE00001370707	ENSG00000163126	ANKRD23		ENSE00001326215	ENSG00000160145	KALRN		ENSE00001446772	ENSG00000196189	SEMA4A
			ENSE00001370746	ENSG00000134215	VAV3		ENSE00001326436	ENSG00000069424	KCNAB2		ENSE00001446774	ENSG00000196189	SEMA4A
			ENSE00001370751	ENSG00000078369	GNB1		ENSE00001326888	ENSG00000161405	IKZF3		ENSE00001446780	ENSG00000093144	ECHDC1
			ENSE00001370884	ENSG00000069329	VPS35		ENSE00001327323	ENSG00000156113	KCNMA1		ENSE00001446785	ENSG00000093144	ECHDC1
			ENSE00001371248	ENSG00000165410	CFL2		ENSE00001328311	ENSG00000163539	CLASP2		ENSE00001446793	ENSG00000093144	ECHDC1
			ENSE00001371541	ENSG00000146648	EGFR		ENSE00001328325	ENSG00000178055	PRSS42		ENSE00001446797	ENSG00000093144	ECHDC1
			ENSE00001372167	ENSG00000187498	COL4A1		ENSE00001329302	ENSG00000185482	STAC3		ENSE00001447641	ENSG00000112769	LAMA4
			ENSE00001372323	ENSG00000184058	TBX1		ENSE00001329516	ENSG00000184613	NELL2		ENSE00001447682	ENSG00000112769	LAMA4
			ENSE00001372384	ENSG00000050628	PTGER3		ENSE00001329570	ENSG00000183049	CAMK1D		ENSE00001447734	ENSG00000148848	ADAM12
			ENSE00001372507	ENSG00000133318	RTN3		ENSE00001330104	ENSG00000165795	NDRG2		ENSE00001447864	ENSG00000143546	S100A8
			ENSE00001373143	ENSG00000122912	SLC25A16		ENSE00001330208	ENSG00000104972	LILRB1		ENSE00001447867	ENSG00000143546	S100A8
			ENSE00001373233	ENSG00000168427	KLHL30		ENSE00001330342	ENSG00000184343	SRPK3		ENSE00001448520	ENSG00000166033	HTRA1
			ENSE00001373536	ENSG00000187498	COL4A1		ENSE00001330486	ENSG00000115310	RTN4		ENSE00001448527	ENSG00000166033	HTRA1
			ENSE00001373789	ENSG00000187498	COL4A1		ENSE00001331087	ENSG00000197329	PELI1		ENSE00001448627	ENSG00000146285	SCML4
			ENSE00001374078	ENSG00000187498	COL4A1		ENSE00001332233	ENSG00000115306	SPTBN1		ENSE00001448633	ENSG00000146285	SCML4
			ENSE00001374297	ENSG00000188322	SBK1		ENSE00001332449	ENSG00000066629	EML1		ENSE00001449122	ENSG00000112246	SIM1
			ENSE00001374796	ENSG00000091436	AC013461.1		ENSE00001333121	ENSG00000092054	MYH7		ENSE00001450012	ENSG00000119927	GPAM
			ENSE00001374800	ENSG00000119537	KDSR		ENSE00001333319	ENSG00000196565	HBG2		ENSE00001450013	ENSG00000119927	GPAM
			ENSE00001375384	ENSG00000097096	SYDE2		ENSE00001334279	ENSG00000140416	TPM1		ENSE00001450661	ENSG00000143079	CTTNBP2NL
			ENSE00001375436	ENSG00000198453	ZNF568		ENSE00001334310	ENSG00000140416	TPM1		ENSE00001450982	ENSG00000173915	USMG5
			ENSE00001375883	ENSG00000187498	COL4A1		ENSE00001334786	ENSG00000167992	VWCE		ENSE00001450996	ENSG00000173915	USMG5
			ENSE00001376111	ENSG00000137571	SLCO5A1		ENSE00001335081	ENSG00000104879	CKM		ENSE00001451728	ENSG00000120049	KCNIP2
			ENSE00001376356	ENSG00000148180	GSN		ENSE00001335203	ENSG00000178055	PRSS42		ENSE00001452067	ENSG00000117519	CNN3
			ENSE00001376432	ENSG00000054523	KIF1B		ENSE00001335355	ENSG00000148120	C9orf3		ENSE00001452069	ENSG00000117519	CNN3
			ENSE00001376577	ENSG00000099875	MKNK2		ENSE00001335665	ENSG00000186335	SLC36A2		ENSE00001452979	ENSG00000143013	LMO4
			ENSE00001376967	ENSG00000144815	NXPE3		ENSE00001336205	ENSG00000182022	CHST15		ENSE00001453175	ENSG00000129675	ARHGEF6
			ENSE00001377005	ENSG00000147883	CDKN2B		ENSE00001336291	ENSG00000187079	TEAD1		ENSE00001453284	ENSG00000022267	FHL1
			ENSE00001377438	ENSG00000164111	ANXA5		ENSE00001336332	ENSG00000171962	DRC3		ENSE00001453298	ENSG00000142875	PRKACB
			ENSE00001377602	ENSG00000188158	NHS		ENSE00001336364	ENSG00000157119	KLHL40		ENSE00001453600	ENSG00000151914	DST
			ENSE00001378140	ENSG00000067191	CACNB1		ENSE00001336654	ENSG00000167208	SNX20		ENSE00001453610	ENSG00000151914	DST
			ENSE00001378145	ENSG00000172638	EFEMP2		ENSE00001337921	ENSG00000184922	FMNL1		ENSE00001453613	ENSG00000151914	DST
			ENSE00001378950	ENSG00000070756	PABPC1		ENSE00001338472	ENSG00000197321	SVIL		ENSE00001453630	ENSG00000151914	DST
			ENSE00001378972	ENSG00000187498	COL4A1		ENSE00001338708	ENSG00000164035	EMCN		ENSE00001453929	ENSG00000050628	PTGER3
			ENSE00001379517	ENSG00000155657	TTN		ENSE00001338886	ENSG00000124731	TREM1		ENSE00001454467	ENSG00000132854	KANK4
			ENSE00001379606	ENSG00000187498	COL4A1		ENSE00001338925	ENSG00000186628	FSD2		ENSE00001454558	ENSG00000162599	NFIA
			ENSE00001379760	ENSG00000169710	FASN		ENSE00001338935	ENSG00000186628	FSD2		ENSE00001454567	ENSG00000162599	NFIA
			ENSE00001380112	ENSG00000107147	KCNT1		ENSE00001338936	ENSG00000186628	FSD2		ENSE00001454752	ENSG00000095637	SORBS1
			ENSE00001380479	ENSG00000148942	SLC5A12		ENSE00001339202	ENSG00000067225	PKM		ENSE00001454792	ENSG00000069122	ADGRF5
			ENSE00001380534	ENSG00000104419	NDRG1		ENSE00001339281	ENSG00000163932	PRKCD		ENSE00001454983	ENSG00000116209	TMEM59
			ENSE00001380858	ENSG00000187498	COL4A1		ENSE00001339396	ENSG00000168575	SLC20A2		ENSE00001454995	ENSG00000116209	TMEM59
			ENSE00001381726	ENSG00000070367	EXOC5		ENSE00001341090	ENSG00000149925	ALDOA		ENSE00001455288	ENSG00000138207	RBP4
			ENSE00001381759	ENSG00000188158	NHS		ENSE00001341601	ENSG00000171033	PKIA		ENSE00001455290	ENSG00000138207	RBP4
			ENSE00001382305	ENSG00000147905	ZCCHC7		ENSE00001341773	ENSG00000198363	ASPH		ENSE00001455291	ENSG00000138207	RBP4
			ENSE00001382669	ENSG00000206384	COL6A6		ENSE00001342333	ENSG00000113594	LIFR		ENSE00001455297	ENSG00000138207	RBP4
			ENSE00001383232	ENSG00000157654	PALM2-AKAP2		ENSE00001342372	ENSG00000133687	TMTC1		ENSE00001456048	ENSG00000123080	CDKN2C
			ENSE00001383248	ENSG00000188158	NHS		ENSE00001342408	ENSG00000115414	FN1		ENSE00001456767	ENSG00000101938	CHRDL1
			ENSE00001383373	ENSG00000188958	UTS2B		ENSE00001342419	ENSG00000115414	FN1		ENSE00001456788	ENSG00000107779	BMPR1A
			ENSE00001383385	ENSG00000095637	SORBS1		ENSE00001342442	ENSG00000115414	FN1		ENSE00001457083	ENSG00000122378	FAM213A
			ENSE00001383472	ENSG00000168575	SLC20A2		ENSE00001342461	ENSG00000115414	FN1		ENSE00001457089	ENSG00000122378	FAM213A
			ENSE00001383517	ENSG00000080839	RBL1		ENSE00001342465	ENSG00000115414	FN1		ENSE00001457090	ENSG00000122378	FAM213A
			ENSE00001383619	ENSG00000187498	COL4A1		ENSE00001342487	ENSG00000115414	FN1		ENSE00001457093	ENSG00000122378	FAM213A
			ENSE00001383843	ENSG00000136938	ANP32B		ENSE00001342738	ENSG00000141293	SKAP1		ENSE00001457123	ENSG00000122378	FAM213A
			ENSE00001383920	ENSG00000182718	ANXA2		ENSE00001343967	ENSG00000163827	LRRC2		ENSE00001457728	ENSG00000142949	PTPRF
			ENSE00001384138	ENSG00000134160	TRPM1		ENSE00001343977	ENSG00000155926	SLA		ENSE00001457902	ENSG00000066056	TIE1
			ENSE00001384382	ENSG00000095794	CREM		ENSE00001344437	ENSG00000173166	RAPH1		ENSE00001459072	ENSG00000156042	CFAP70
			ENSE00001384695	ENSG00000184058	TBX1		ENSE00001345095	ENSG00000106078	COBL		ENSE00001459841	ENSG00000079332	SAR1A
			ENSE00001384824	ENSG00000112210	RAB23		ENSE00001345242	ENSG00000112276	BVES		ENSE00001460001	ENSG00000115677	HDLBP
			ENSE00001384973	ENSG00000154655	L3MBTL4		ENSE00001345863	ENSG00000079785	DDX1		ENSE00001460691	ENSG00000119487	MAPKAP1
			ENSE00001385255	ENSG00000089006	SNX5		ENSE00001345976	ENSG00000148498	PARD3		ENSE00001461012	ENSG00000101363	MANBAL
			ENSE00001385330	ENSG00000187498	COL4A1		ENSE00001346070	ENSG00000122694	GLIPR2		ENSE00001461612	ENSG00000148180	GSN
			ENSE00001387628	ENSG00000213585	VDAC1		ENSE00001347518	ENSG00000146729	GBAS		ENSE00001461613	ENSG00000148180	GSN
			ENSE00001387730	ENSG00000187498	COL4A1		ENSE00001348023	ENSG00000164692	COL1A2		ENSE00001463122	ENSG00000106853	PTGR1
			ENSE00001387777	ENSG00000155657	TTN		ENSE00001349430	ENSG00000136161	RCBTB2		ENSE00001463181	ENSG00000106853	PTGR1
			ENSE00001388207	ENSG00000113600	C9		ENSE00001349736	ENSG00000004939	SLC4A1		ENSE00001463731	ENSG00000157654	PALM2-AKAP2
			ENSE00001389240	ENSG00000155657	TTN		ENSE00001349971	ENSG00000165410	CFL2		ENSE00001464584	ENSG00000136783	NIPSNAP3A
			ENSE00001389941	ENSG00000005471	ABCB4		ENSE00001350456	ENSG00000104972	LILRB1		ENSE00001464731	ENSG00000099250	NRP1
			ENSE00001390440	ENSG00000130595	TNNT3		ENSE00001351104	ENSG00000145335	SNCA		ENSE00001464749	ENSG00000099250	NRP1
			ENSE00001390505	ENSG00000066468	FGFR2		ENSE00001351378	ENSG00000065413	ANKRD44		ENSE00001465027	ENSG00000099250	NRP1
			ENSE00001391003	ENSG00000187498	COL4A1		ENSE00001351379	ENSG00000087884	AAMDC		ENSE00001465117	ENSG00000099250	NRP1
			ENSE00001391185	ENSG00000135821	GLUL		ENSE00001351850	ENSG00000186687	LYRM7		ENSE00001465356	ENSG00000204291	COL15A1
			ENSE00001391242	ENSG00000111602	TIMELESS		ENSE00001352107	ENSG00000095637	SORBS1		ENSE00001465358	ENSG00000204291	COL15A1
			ENSE00001391632	ENSG00000155657	TTN		ENSE00001354328	ENSG00000086967	MYBPC2		ENSE00001465360	ENSG00000204291	COL15A1
			ENSE00001394905	ENSG00000066468	FGFR2		ENSE00001357016	ENSG00000173915	USMG5		ENSE00001465362	ENSG00000204291	COL15A1
			ENSE00001396791	ENSG00000127914	AKAP9		ENSE00001357212	ENSG00000167208	SNX20		ENSE00001465365	ENSG00000204291	COL15A1
			ENSE00001399256	ENSG00000164093	PITX2		ENSE00001357413	ENSG00000064012	CASP8		ENSE00001465366	ENSG00000204291	COL15A1
			ENSE00001399825	ENSG00000077782	FGFR1		ENSE00001357541	ENSG00000180209	MYLPF		ENSE00001465371	ENSG00000204291	COL15A1
			ENSE00001399993	ENSG00000169375	SIN3A		ENSE00001357740	ENSG00000117479	SLC19A2		ENSE00001465374	ENSG00000204291	COL15A1
			ENSE00001400455	ENSG00000117632	STMN1		ENSE00001357841	ENSG00000106948	AKNA		ENSE00001465378	ENSG00000204291	COL15A1
			ENSE00001400895	ENSG00000164093	PITX2		ENSE00001357905	ENSG00000170624	SGCD		ENSE00001465380	ENSG00000204291	COL15A1
			ENSE00001401007	ENSG00000095637	SORBS1		ENSE00001357932	ENSG00000184613	NELL2		ENSE00001465388	ENSG00000204291	COL15A1
			ENSE00001401226	ENSG00000108187	PBLD		ENSE00001358200	ENSG00000089250	NOS1		ENSE00001465392	ENSG00000204291	COL15A1
			ENSE00001401571	ENSG00000134986	NREP		ENSE00001358259	ENSG00000153551	CMTM7		ENSE00001465396	ENSG00000204291	COL15A1
			ENSE00001401664	ENSG00000172081	MOB3A		ENSE00001360193	ENSG00000169604	ANTXR1		ENSE00001465399	ENSG00000204291	COL15A1
			ENSE00001401764	ENSG00000126778	SIX1		ENSE00001361299	ENSG00000029534	ANK1		ENSE00001465407	ENSG00000204291	COL15A1
			ENSE00001401789	ENSG00000198467	TPM2		ENSE00001362508	ENSG00000054523	KIF1B		ENSE00001465412	ENSG00000204291	COL15A1
			ENSE00001402045	ENSG00000173848	NET1		ENSE00001362517	ENSG00000054523	KIF1B		ENSE00001465415	ENSG00000204291	COL15A1
			ENSE00001402678	ENSG00000130595	TNNT3		ENSE00001362523	ENSG00000054523	KIF1B		ENSE00001465420	ENSG00000204291	COL15A1
			ENSE00001402797	ENSG00000155657	TTN		ENSE00001362525	ENSG00000054523	KIF1B		ENSE00001465567	ENSG00000182534	MXRA7
			ENSE00001403466	ENSG00000111245	MYL2		ENSE00001362535	ENSG00000054523	KIF1B		ENSE00001465784	ENSG00000136929	HEMGN
			ENSE00001404198	ENSG00000172292	CERS6		ENSE00001362860	ENSG00000145824	CXCL14		ENSE00001467957	ENSG00000197183	NOL4L
			ENSE00001404803	ENSG00000055732	MCOLN3		ENSE00001362985	ENSG00000264424	MYH4		ENSE00001468043	ENSG00000154240	CEP112
			ENSE00001405222	ENSG00000147140	NONO		ENSE00001363300	ENSG00000140986	RPL3L		ENSE00001468053	ENSG00000154240	CEP112
			ENSE00001405908	ENSG00000126777	KTN1		ENSE00001363979	ENSG00000156738	MS4A1		ENSE00001468315	ENSG00000121964	GTDC1
			ENSE00001406672	ENSG00000092929	UNC13D		ENSE00001364241	ENSG00000186439	TRDN		ENSE00001468541	ENSG00000187498	COL4A1
			ENSE00001406775	ENSG00000196531	NACA		ENSE00001364392	ENSG00000065809	FAM107B		ENSE00001468972	ENSG00000083223	ZCCHC6
			ENSE00001407803	ENSG00000066468	FGFR2		ENSE00001364891	ENSG00000187764	SEMA4D		ENSE00001469810	ENSG00000148053	NTRK2
			ENSE00001407964	ENSG00000114416	FXR1		ENSE00001364911	ENSG00000189171	S100A13		ENSE00001469812	ENSG00000148053	NTRK2
			ENSE00001408412	ENSG00000197321	SVIL		ENSE00001364970	ENSG00000172995	ARPP21		ENSE00001469814	ENSG00000148053	NTRK2
			ENSE00001409029	ENSG00000176658	MYO1D		ENSE00001365633	ENSG00000163492	CCDC141		ENSE00001469966	ENSG00000165119	HNRNPK
			ENSE00001409478	ENSG00000018408	WWTR1		ENSE00001366373	ENSG00000179008	C14orf39		ENSE00001470064	ENSG00000165119	HNRNPK
			ENSE00001410283	ENSG00000160310	PRMT2		ENSE00001366416	ENSG00000186480	INSIG1		ENSE00001472183	ENSG00000165092	ALDH1A1
			ENSE00001410841	ENSG00000155761	SPAG17		ENSE00001366497	ENSG00000148180	GSN		ENSE00001476236	ENSG00000125691	RPL23
			ENSE00001411426	ENSG00000130595	TNNT3		ENSE00001366662	ENSG00000092607	TBX15		ENSE00001477032	ENSG00000059377	TBXAS1
			ENSE00001411701	ENSG00000075420	FNDC3B		ENSE00001366685	ENSG00000023228	NDUFS1		ENSE00001477034	ENSG00000059377	TBXAS1
			ENSE00001412306	ENSG00000197321	SVIL		ENSE00001366762	ENSG00000074527	NTN4		ENSE00001477037	ENSG00000059377	TBXAS1
			ENSE00001412400	ENSG00000174899	PQLC2L		ENSE00001366784	ENSG00000189068	VSTM1		ENSE00001478445	ENSG00000198947	DMD
			ENSE00001412595	ENSG00000130595	TNNT3		ENSE00001366911	ENSG00000239388	ASB14		ENSE00001478643	ENSG00000198947	DMD
			ENSE00001412935	ENSG00000196227	FAM217B		ENSE00001368093	ENSG00000143549	TPM3		ENSE00001478935	ENSG00000151468	CCDC3
			ENSE00001412957	ENSG00000198467	TPM2		ENSE00001368518	ENSG00000113296	THBS4		ENSE00001479500	ENSG00000085063	CD59
			ENSE00001414070	ENSG00000160310	PRMT2		ENSE00001368552	ENSG00000100504	PYGL		ENSE00001480880	ENSG00000134333	LDHA
			ENSE00001414594	ENSG00000107104	KANK1		ENSE00001369506	ENSG00000151702	FLI1		ENSE00001481077	ENSG00000198363	ASPH
			ENSE00001414937	ENSG00000174899	PQLC2L		ENSE00001369842	ENSG00000104972	LILRB1		ENSE00001481089	ENSG00000198363	ASPH
			ENSE00001415053	ENSG00000010256	UQCRC1		ENSE00001370340	ENSG00000115232	ITGA4		ENSE00001481101	ENSG00000198363	ASPH
			ENSE00001415115	ENSG00000107758	PPP3CB		ENSE00001370746	ENSG00000134215	VAV3		ENSE00001481108	ENSG00000198363	ASPH
			ENSE00001415867	ENSG00000127022	CANX		ENSE00001370759	ENSG00000189171	S100A13		ENSE00001481112	ENSG00000198363	ASPH
			ENSE00001415913	ENSG00000076706	MCAM		ENSE00001370961	ENSG00000079739	PGM1		ENSE00001481720	ENSG00000183722	LHFP
			ENSE00001416117	ENSG00000174899	PQLC2L		ENSE00001371252	ENSG00000058404	CAMK2B		ENSE00001481735	ENSG00000183722	LHFP
			ENSE00001416384	ENSG00000153006	SREK1IP1		ENSE00001371716	ENSG00000174099	MSRB3		ENSE00001481736	ENSG00000183722	LHFP
			ENSE00001416656	ENSG00000157502	MUM1L1		ENSE00001371922	ENSG00000150076	CCDC7		ENSE00001482247	ENSG00000205339	IPO7
			ENSE00001416764	ENSG00000115840	SLC25A12		ENSE00001373333	ENSG00000204577	LILRB3		ENSE00001482307	ENSG00000145390	USP53
			ENSE00001416789	ENSG00000172731	LRRC20		ENSE00001373536	ENSG00000187498	COL4A1		ENSE00001482434	ENSG00000145349	CAMK2D
			ENSE00001417125	ENSG00000139679	LPAR6		ENSE00001373675	ENSG00000086300	SNX10		ENSE00001483273	ENSG00000164292	RHOBTB3
			ENSE00001417614	ENSG00000198467	TPM2		ENSE00001374796	ENSG00000091436	AC013461.1		ENSE00001483279	ENSG00000164292	RHOBTB3
			ENSE00001417804	ENSG00000172893	DHCR7		ENSE00001374815	ENSG00000147862	NFIB		ENSE00001483330	ENSG00000133026	MYH10
			ENSE00001417891	ENSG00000069431	ABCC9		ENSE00001374832	ENSG00000088854	C20orf194		ENSE00001483825	ENSG00000196616	ADH1B
			ENSE00001418378	ENSG00000188177	ZC3H6		ENSE00001375252	ENSG00000139926	FRMD6		ENSE00001484185	ENSG00000145335	SNCA
			ENSE00001418952	ENSG00000066468	FGFR2		ENSE00001375366	ENSG00000105357	MYH14		ENSE00001484514	ENSG00000223609	HBD
			ENSE00001418992	ENSG00000157654	PALM2-AKAP2		ENSE00001375471	ENSG00000007866	TEAD3		ENSE00001484736	ENSG00000137154	RPS6
			ENSE00001419120	ENSG00000109686	SH3D19		ENSE00001375505	ENSG00000135063	FAM189A2		ENSE00001484773	ENSG00000137154	RPS6
			ENSE00001419151	ENSG00000139842	CUL4A		ENSE00001375725	ENSG00000188037	CLCN1		ENSE00001485633	ENSG00000102781	KATNAL1
			ENSE00001419697	ENSG00000135218	CD36		ENSE00001375903	ENSG00000188037	CLCN1		ENSE00001486216	ENSG00000101871	MID1
			ENSE00001419960	ENSG00000106546	AHR		ENSE00001376116	ENSG00000188037	CLCN1		ENSE00001486220	ENSG00000101871	MID1
			ENSE00001420198	ENSG00000135218	CD36		ENSE00001376201	ENSG00000132386	SERPINF1		ENSE00001486834	ENSG00000147862	NFIB
			ENSE00001420434	ENSG00000136842	TMOD1		ENSE00001376432	ENSG00000054523	KIF1B		ENSE00001486848	ENSG00000147862	NFIB
			ENSE00001420489	ENSG00000104067	TJP1		ENSE00001376536	ENSG00000101265	RASSF2		ENSE00001486918	ENSG00000147862	NFIB
			ENSE00001420805	ENSG00000102317	RBM3		ENSE00001376945	ENSG00000078295	ADCY2		ENSE00001486934	ENSG00000147862	NFIB
			ENSE00001421049	ENSG00000164591	MYOZ3		ENSE00001377136	ENSG00000089335	ZNF302		ENSE00001486986	ENSG00000166147	FBN1
			ENSE00001421254	ENSG00000154856	APCDD1		ENSE00001377392	ENSG00000145703	IQGAP2		ENSE00001487121	ENSG00000119782	FKBP1B
			ENSE00001421592	ENSG00000139914	FITM1		ENSE00001377498	ENSG00000185760	KCNQ5		ENSE00001487300	ENSG00000110651	CD81
			ENSE00001421742	ENSG00000185650	ZFP36L1		ENSE00001377759	ENSG00000116604	MEF2D		ENSE00001487307	ENSG00000110651	CD81
			ENSE00001422352	ENSG00000107771	CCSER2		ENSE00001377835	ENSG00000105974	CAV1		ENSE00001487674	ENSG00000056998	GYG2
			ENSE00001423364	ENSG00000148053	NTRK2		ENSE00001378140	ENSG00000067191	CACNB1		ENSE00001488214	ENSG00000197872	FAM49A
			ENSE00001423727	ENSG00000056998	GYG2		ENSE00001378145	ENSG00000172638	EFEMP2		ENSE00001488394	ENSG00000205707	LYRM5
			ENSE00001424118	ENSG00000165775	FUNDC2		ENSE00001378148	ENSG00000129422	MTUS1		ENSE00001488396	ENSG00000205707	LYRM5
			ENSE00001424336	ENSG00000167914	GSDMA		ENSE00001378870	ENSG00000054654	SYNE2		ENSE00001488740	ENSG00000205744	DENND1C
			ENSE00001424997	ENSG00000109686	SH3D19		ENSE00001378972	ENSG00000187498	COL4A1		ENSE00001489730	ENSG00000064042	LIMCH1
			ENSE00001425142	ENSG00000206384	COL6A6		ENSE00001379165	ENSG00000012660	ELOVL5		ENSE00001491289	ENSG00000182326	C1S
			ENSE00001425560	ENSG00000198363	ASPH		ENSE00001380031	ENSG00000189067	LITAF		ENSE00001493081	ENSG00000121879	PIK3CA
			ENSE00001425893	ENSG00000001084	GCLC		ENSE00001380234	ENSG00000100225	FBXO7		ENSE00001498004	ENSG00000206527	HACD2
			ENSE00001426014	ENSG00000006831	ADIPOR2		ENSE00001380337	ENSG00000151914	DST		ENSE00001498010	ENSG00000206527	HACD2
			ENSE00001426446	ENSG00000050628	PTGER3		ENSE00001381077	ENSG00000106785	TRIM14		ENSE00001498033	ENSG00000173200	PARP15
			ENSE00001426452	ENSG00000198265	HELZ		ENSE00001381169	ENSG00000009790	TRAF3IP3		ENSE00001498123	ENSG00000154175	ABI3BP
			ENSE00001426813	ENSG00000214944	ARHGEF28		ENSE00001381181	ENSG00000189043	NDUFA4		ENSE00001498124	ENSG00000154175	ABI3BP
			ENSE00001426916	ENSG00000022267	FHL1		ENSE00001381363	ENSG00000129667	RHBDF2		ENSE00001498135	ENSG00000154175	ABI3BP
			ENSE00001426931	ENSG00000121749	TBC1D15		ENSE00001381604	ENSG00000115310	RTN4		ENSE00001498176	ENSG00000206538	VGLL3
			ENSE00001427378	ENSG00000123562	MORF4L2		ENSE00001382800	ENSG00000188037	CLCN1		ENSE00001498177	ENSG00000206538	VGLL3
			ENSE00001427396	ENSG00000214944	ARHGEF28		ENSE00001383332	ENSG00000138029	HADHB		ENSE00001498554	ENSG00000144642	RBMS3
			ENSE00001428636	ENSG00000076706	MCAM		ENSE00001383386	ENSG00000185267	CDNF		ENSE00001498762	ENSG00000125037	EMC3
			ENSE00001428843	ENSG00000154856	APCDD1		ENSE00001383973	ENSG00000188921	HACD4		ENSE00001498894	ENSG00000148303	RPL7A
			ENSE00001429060	ENSG00000120509	PDZD11		ENSE00001384896	ENSG00000188037	CLCN1		ENSE00001498927	ENSG00000163960	UBXN7
			ENSE00001429172	ENSG00000148053	NTRK2		ENSE00001384933	ENSG00000138347	MYPN		ENSE00001499271	ENSG00000113013	HSPA9
			ENSE00001429726	ENSG00000075223	SEMA3C		ENSE00001384954	ENSG00000143549	TPM3		ENSE00001499290	ENSG00000205531	NAP1L4
			ENSE00001430095	ENSG00000213639	PPP1CB		ENSE00001384987	ENSG00000171608	PIK3CD		ENSE00001499434	ENSG00000109436	TBC1D9
			ENSE00001430114	ENSG00000198467	TPM2		ENSE00001385037	ENSG00000187642	PERM1		ENSE00001499591	ENSG00000139620	KANSL2
			ENSE00001430248	ENSG00000128573	FOXP2		ENSE00001385096	ENSG00000154518	ATP5G3		ENSE00001499745	ENSG00000107581	EIF3A
			ENSE00001430365	ENSG00000109686	SH3D19		ENSE00001385163	ENSG00000188037	CLCN1		ENSE00001499917	ENSG00000131127	ZNF141
			ENSE00001430448	ENSG00000167996	FTH1		ENSE00001385694	ENSG00000092607	TBX15		ENSE00001499972	ENSG00000106771	TMEM245
			ENSE00001430782	ENSG00000154153	FAM134B		ENSE00001385939	ENSG00000141338	ABCA8		ENSE00001500215	ENSG00000197712	FAM114A1
			ENSE00001431365	ENSG00000070808	CAMK2A		ENSE00001385989	ENSG00000142798	HSPG2		ENSE00001503815	ENSG00000138688	KIAA1109
			ENSE00001432333	ENSG00000196233	LCOR		ENSE00001386121	ENSG00000159346	ADIPOR1		ENSE00001504048	ENSG00000211445	GPX3
			ENSE00001432338	ENSG00000147123	NDUFB11		ENSE00001386260	ENSG00000154175	ABI3BP		ENSE00001504885	ENSG00000164197	RNF180
			ENSE00001433417	ENSG00000154153	FAM134B		ENSE00001386746	ENSG00000160808	MYL3		ENSE00001504968	ENSG00000125730	C3
			ENSE00001433682	ENSG00000172731	LRRC20		ENSE00001387289	ENSG00000188037	CLCN1		ENSE00001505174	ENSG00000198363	ASPH
			ENSE00001433834	ENSG00000187514	PTMA		ENSE00001387532	ENSG00000148498	PARD3		ENSE00001505416	ENSG00000166748	AGBL1
			ENSE00001434029	ENSG00000154153	FAM134B		ENSE00001388242	ENSG00000138162	TACC2		ENSE00001505907	ENSG00000112769	LAMA4
			ENSE00001434424	ENSG00000125510	OPRL1		ENSE00001388290	ENSG00000172995	ARPP21		ENSE00001505945	ENSG00000171914	TLN2
			ENSE00001437186	ENSG00000125691	RPL23		ENSE00001388323	ENSG00000153531	ADPRHL1		ENSE00001509018	ENSG00000089063	TMEM230
			ENSE00001437602	ENSG00000109944	C11orf63		ENSE00001388460	ENSG00000154175	ABI3BP		ENSE00001509624	ENSG00000167613	LAIR1
			ENSE00001437637	ENSG00000148303	RPL7A		ENSE00001388563	ENSG00000196683	TOMM7		ENSE00001510297	ENSG00000168385	2002-09-01
			ENSE00001437678	ENSG00000177600	RPLP2		ENSE00001388714	ENSG00000141447	OSBPL1A		ENSE00001511629	ENSG00000075711	DLG1
			ENSE00001438139	ENSG00000157168	NRG1		ENSE00001388727	ENSG00000185046	ANKS1B		ENSE00001512326	ENSG00000112769	LAMA4
			ENSE00001438213	ENSG00000156976	EIF4A2		ENSE00001388967	ENSG00000163491	NEK10		ENSE00001512622	ENSG00000143546	S100A8
			ENSE00001438311	ENSG00000156976	EIF4A2		ENSE00001389166	ENSG00000034053	APBA2		ENSE00001512950	ENSG00000076555	ACACB
			ENSE00001438427	ENSG00000112306	RPS12		ENSE00001389201	ENSG00000186439	TRDN		ENSE00001513558	ENSG00000017427	IGF1
			ENSE00001438788	ENSG00000197594	ENPP1		ENSE00001389635	ENSG00000123094	RASSF8		ENSE00001514930	ENSG00000165929	TC2N
			ENSE00001438852	ENSG00000015479	MATR3		ENSE00001390262	ENSG00000145416	2001-03-01		ENSE00001515383	ENSG00000151914	DST
			ENSE00001438907	ENSG00000183166	CALN1		ENSE00001390297	ENSG00000182253	SYNM		ENSE00001515419	ENSG00000105974	CAV1
			ENSE00001439341	ENSG00000116885	OSCP1		ENSE00001390742	ENSG00000185046	ANKS1B		ENSE00001515424	ENSG00000105974	CAV1
			ENSE00001439350	ENSG00000090621	PABPC4		ENSE00001390940	ENSG00000188735	TMEM120B		ENSE00001515425	ENSG00000105974	CAV1
			ENSE00001439437	ENSG00000066027	PPP2R5A		ENSE00001391003	ENSG00000187498	COL4A1		ENSE00001515426	ENSG00000105974	CAV1
			ENSE00001439659	ENSG00000065809	FAM107B		ENSE00001397913	ENSG00000151090	THRB		ENSE00001515427	ENSG00000105974	CAV1
			ENSE00001439986	ENSG00000177576	C18orf32		ENSE00001399323	ENSG00000167173	C15orf39		ENSE00001515445	ENSG00000105971	CAV2
			ENSE00001440034	ENSG00000061676	NCKAP1		ENSE00001399915	ENSG00000182022	CHST15		ENSE00001515835	ENSG00000091136	LAMB1
			ENSE00001440256	ENSG00000168028	RPSA		ENSE00001400025	ENSG00000109686	SH3D19		ENSE00001515836	ENSG00000091136	LAMB1
			ENSE00001440977	ENSG00000196730	DAPK1		ENSE00001400074	ENSG00000171608	PIK3CD		ENSE00001515842	ENSG00000091136	LAMB1
			ENSE00001441336	ENSG00000132356	PRKAA1		ENSE00001400169	ENSG00000166501	PRKCB		ENSE00001515843	ENSG00000091136	LAMB1
			ENSE00001442588	ENSG00000163050	ADCK3		ENSE00001400333	ENSG00000101605	MYOM1		ENSE00001516393	ENSG00000069122	ADGRF5
			ENSE00001442591	ENSG00000163050	ADCK3		ENSE00001400386	ENSG00000198947	DMD		ENSE00001516977	ENSG00000095637	SORBS1
			ENSE00001442592	ENSG00000163050	ADCK3		ENSE00001401789	ENSG00000198467	TPM2		ENSE00001518129	ENSG00000125691	RPL23
			ENSE00001442597	ENSG00000163050	ADCK3		ENSE00001402124	ENSG00000145555	MYO10		ENSE00001518179	ENSG00000148180	GSN
			ENSE00001442600	ENSG00000163050	ADCK3		ENSE00001402421	ENSG00000095637	SORBS1		ENSE00001518595	ENSG00000101972	STAG2
			ENSE00001442601	ENSG00000163050	ADCK3		ENSE00001402678	ENSG00000130595	TNNT3		ENSE00001519299	ENSG00000105426	PTPRS
			ENSE00001442923	ENSG00000185345	PARK2		ENSE00001402797	ENSG00000155657	TTN		ENSE00001519581	ENSG00000135218	CD36
			ENSE00001442937	ENSG00000185345	PARK2		ENSE00001402822	ENSG00000047365	ARAP2		ENSE00001520079	ENSG00000152377	SPOCK1
			ENSE00001443502	ENSG00000143479	DYRK3		ENSE00001403466	ENSG00000111245	MYL2		ENSE00001520232	ENSG00000145335	SNCA
			ENSE00001443810	ENSG00000182004	SNRPE		ENSE00001404706	ENSG00000186439	TRDN		ENSE00001520233	ENSG00000145335	SNCA
			ENSE00001444232	ENSG00000120278	PLEKHG1		ENSE00001404925	ENSG00000163519	TRAT1		ENSE00001520234	ENSG00000145335	SNCA
			ENSE00001444245	ENSG00000120278	PLEKHG1		ENSE00001405670	ENSG00000185070	FLRT2		ENSE00001520237	ENSG00000145335	SNCA
			ENSE00001444483	ENSG00000000971	CFH		ENSE00001405694	ENSG00000171608	PIK3CD		ENSE00001520261	ENSG00000145335	SNCA
			ENSE00001444546	ENSG00000055208	TAB2		ENSE00001405746	ENSG00000020577	SAMD4A		ENSE00001520351	ENSG00000079332	SAR1A
			ENSE00001444845	ENSG00000116667	C1orf21		ENSE00001405908	ENSG00000126777	KTN1		ENSE00001520642	ENSG00000050628	PTGER3
			ENSE00001444969	ENSG00000116698	SMG7		ENSE00001406061	ENSG00000064012	CASP8		ENSE00001520780	ENSG00000109339	MAPK10
			ENSE00001445040	ENSG00000135821	GLUL		ENSE00001406157	ENSG00000142661	MYOM3		ENSE00001520792	ENSG00000109339	MAPK10
			ENSE00001445071	ENSG00000153029	MR1		ENSE00001406307	ENSG00000026297	RNASET2		ENSE00001520793	ENSG00000109339	MAPK10
			ENSE00001445227	ENSG00000240021	TEX35		ENSE00001407026	ENSG00000196209	SIRPB2		ENSE00001521284	ENSG00000126777	KTN1
			ENSE00001445424	ENSG00000185278	ZBTB37		ENSE00001407242	ENSG00000132359	RAP1GAP2		ENSE00001521294	ENSG00000126777	KTN1
			ENSE00001445683	ENSG00000143196	DPT		ENSE00001407446	ENSG00000145335	SNCA		ENSE00001521828	ENSG00000153310	FAM49B
			ENSE00001445751	ENSG00000143164	DCAF6		ENSE00001407717	ENSG00000197702	PARVA		ENSE00001521833	ENSG00000153310	FAM49B
			ENSE00001446265	ENSG00000132716	DCAF8		ENSE00001408191	ENSG00000188352	FOCAD		ENSE00001521868	ENSG00000184613	NELL2
			ENSE00001446611	ENSG00000143320	CRABP2		ENSE00001408250	ENSG00000148143	ZNF462		ENSE00001522310	ENSG00000073712	FERMT2
			ENSE00001446780	ENSG00000093144	ECHDC1		ENSE00001408412	ENSG00000197321	SVIL		ENSE00001522313	ENSG00000073712	FERMT2
			ENSE00001446920	ENSG00000163374	YY1AP1		ENSE00001409167	ENSG00000138378	STAT4		ENSE00001523174	ENSG00000148053	NTRK2
			ENSE00001447454	ENSG00000143545	RAB13		ENSE00001409192	ENSG00000111860	CEP85L		ENSE00001523199	ENSG00000148053	NTRK2
			ENSE00001447785	ENSG00000160678	S100A1		ENSE00001409478	ENSG00000018408	WWTR1		ENSE00001523300	ENSG00000109099	PMP22
			ENSE00001448005	ENSG00000197747	S100A10		ENSE00001409552	ENSG00000029534	ANK1		ENSE00001523301	ENSG00000109099	PMP22
			ENSE00001448013	ENSG00000197747	S100A10		ENSE00001409594	ENSG00000066629	EML1		ENSE00001523303	ENSG00000109099	PMP22
			ENSE00001448720	ENSG00000066468	FGFR2		ENSE00001410211	ENSG00000196683	TOMM7		ENSE00001523402	ENSG00000171940	ZNF217
			ENSE00001448723	ENSG00000066468	FGFR2		ENSE00001411242	ENSG00000175984	DENND2C		ENSE00001523681	ENSG00000150093	ITGB1
			ENSE00001448738	ENSG00000112297	AIM1		ENSE00001411367	ENSG00000122367	LDB3		ENSE00001523692	ENSG00000069431	ABCC9
			ENSE00001448780	ENSG00000151929	BAG3		ENSE00001411414	ENSG00000105501	SIGLEC5		ENSE00001524244	ENSG00000008394	MGST1
			ENSE00001449352	ENSG00000099204	ABLIM1		ENSE00001411731	ENSG00000129170	CSRP3		ENSE00001524513	ENSG00000146592	CREB5
			ENSE00001449989	ENSG00000025039	RRAGD		ENSE00001411918	ENSG00000196565	HBG2		ENSE00001525471	ENSG00000166147	FBN1
			ENSE00001450012	ENSG00000119927	GPAM		ENSE00001412306	ENSG00000197321	SVIL		ENSE00001525639	ENSG00000187118	CMC1
			ENSE00001450013	ENSG00000119927	GPAM		ENSE00001412957	ENSG00000198467	TPM2		ENSE00001525805	ENSG00000205268	PDE7A
			ENSE00001450319	ENSG00000163349	HIPK1		ENSE00001413073	ENSG00000153130	SCOC		ENSE00001525876	ENSG00000106460	TMEM106B
			ENSE00001450463	ENSG00000155380	SLC16A1		ENSE00001413123	ENSG00000167208	SNX20		ENSE00001526034	ENSG00000164197	RNF180
			ENSE00001450464	ENSG00000155380	SLC16A1		ENSE00001413126	ENSG00000185345	PARK2		ENSE00001526611	ENSG00000008517	IL32
			ENSE00001450873	ENSG00000107954	NEURL1		ENSE00001413137	ENSG00000144061	NPHP1		ENSE00001527491	ENSG00000101363	MANBAL
			ENSE00001450970	ENSG00000013563	DNASE1L1		ENSE00001413187	ENSG00000198125	MB		ENSE00001527498	ENSG00000101363	MANBAL
			ENSE00001450974	ENSG00000173915	USMG5		ENSE00001413428	ENSG00000123094	RASSF8		ENSE00001529210	ENSG00000133401	PDZD2
			ENSE00001450981	ENSG00000173915	USMG5		ENSE00001413675	ENSG00000168530	MYL1		ENSE00001529212	ENSG00000133401	PDZD2
			ENSE00001451007	ENSG00000173915	USMG5		ENSE00001413714	ENSG00000101605	MYOM1		ENSE00001529558	ENSG00000160307	S100B
			ENSE00001451089	ENSG00000065135	GNAI3		ENSE00001413918	ENSG00000148498	PARD3		ENSE00001530198	ENSG00000206172	HBA1
			ENSE00001452067	ENSG00000117519	CNN3		ENSE00001414389	ENSG00000104067	TJP1		ENSE00001532427	ENSG00000164659	KIAA1324L
			ENSE00001452069	ENSG00000117519	CNN3		ENSE00001414391	ENSG00000026297	RNASET2		ENSE00001532909	ENSG00000139679	LPAR6
			ENSE00001452349	ENSG00000154511	FAM69A		ENSE00001414520	ENSG00000183091	NEB		ENSE00001533737	ENSG00000188107	EYS
			ENSE00001452381	ENSG00000122406	RPL5		ENSE00001414730	ENSG00000112183	RBM24		ENSE00001533739	ENSG00000188107	EYS
			ENSE00001452598	ENSG00000069702	TGFBR3		ENSE00001414879	ENSG00000196565	HBG2		ENSE00001535301	ENSG00000184743	ATL3
			ENSE00001452724	ENSG00000119900	OGFRL1		ENSE00001414968	ENSG00000157077	ZFYVE9		ENSE00001535765	ENSG00000173473	SMARCC1
			ENSE00001452815	ENSG00000119929	CUTC		ENSE00001415056	ENSG00000006534	ALDH3B1		ENSE00001535965	ENSG00000182670	TTC3
			ENSE00001452848	ENSG00000119929	CUTC		ENSE00001415115	ENSG00000107758	PPP3CB		ENSE00001538334	ENSG00000141447	OSBPL1A
			ENSE00001452921	ENSG00000131323	TRAF3		ENSE00001415145	ENSG00000100325	ASCC2		ENSE00001538340	ENSG00000141447	OSBPL1A
			ENSE00001453082	ENSG00000097096	SYDE2		ENSE00001415266	ENSG00000178053	MLF1		ENSE00001539315	ENSG00000205531	NAP1L4
			ENSE00001453085	ENSG00000055732	MCOLN3		ENSE00001415326	ENSG00000163694	RBM47		ENSE00001540209	ENSG00000154153	FAM134B
			ENSE00001453086	ENSG00000055732	MCOLN3		ENSE00001416014	ENSG00000109686	SH3D19		ENSE00001540384	ENSG00000093072	CECR1
			ENSE00001453176	ENSG00000129675	ARHGEF6		ENSE00001416059	ENSG00000155629	PIK3AP1		ENSE00001541961	ENSG00000180530	NRIP1
			ENSE00001453256	ENSG00000129680	MAP7D3		ENSE00001416109	ENSG00000151948	GLT1D1		ENSE00001541970	ENSG00000180530	NRIP1
			ENSE00001453287	ENSG00000022267	FHL1		ENSE00001416166	ENSG00000153317	ASAP1		ENSE00001542670	ENSG00000215458	AATBC
			ENSE00001453299	ENSG00000022267	FHL1		ENSE00001416312	ENSG00000168079	SCARA5		ENSE00001546641	ENSG00000169855	ROBO1
			ENSE00001453491	ENSG00000162618	ADGRL4		ENSE00001416728	ENSG00000159023	EPB41		ENSE00001547495	ENSG00000115504	EHBP1
			ENSE00001453580	ENSG00000137960	GIPC2		ENSE00001416789	ENSG00000172731	LRRC20		ENSE00001547814	ENSG00000150093	ITGB1
			ENSE00001453581	ENSG00000137960	GIPC2		ENSE00001416933	ENSG00000144061	NPHP1		ENSE00001548274	ENSG00000168385	2002-09-01
			ENSE00001453611	ENSG00000151914	DST		ENSE00001417289	ENSG00000185739	SRL		ENSE00001548341	ENSG00000213626	LBH
			ENSE00001453630	ENSG00000151914	DST		ENSE00001417614	ENSG00000198467	TPM2		ENSE00001548533	ENSG00000197872	FAM49A
			ENSE00001453692	ENSG00000184005	ST6GALNAC3		ENSE00001417643	ENSG00000132953	XPO4		ENSE00001548648	ENSG00000182326	C1S
			ENSE00001453929	ENSG00000050628	PTGER3		ENSE00001417891	ENSG00000069431	ABCC9		ENSE00001548944	ENSG00000173482	PTPRM
			ENSE00001454338	ENSG00000142856	ITGB3BP		ENSE00001418050	ENSG00000171992	SYNPO		ENSE00001549195	ENSG00000149131	SERPING1
			ENSE00001454349	ENSG00000196233	LCOR		ENSE00001418664	ENSG00000154380	ENAH		ENSE00001549416	ENSG00000111371	SLC38A1
			ENSE00001454476	ENSG00000077147	TM9SF3		ENSE00001418960	ENSG00000157502	MUM1L1		ENSE00001549624	ENSG00000082898	XPO1
			ENSE00001454576	ENSG00000162599	NFIA		ENSE00001419176	ENSG00000148700	ADD3		ENSE00001549840	ENSG00000172893	DHCR7
			ENSE00001454631	ENSG00000172456	FGGY		ENSE00001419179	ENSG00000104067	TJP1		ENSE00001550419	ENSG00000106853	PTGR1
			ENSE00001454642	ENSG00000172456	FGGY		ENSE00001419381	ENSG00000100320	RBFOX2		ENSE00001551108	ENSG00000170956	CEACAM3
			ENSE00001454650	ENSG00000172456	FGGY		ENSE00001419592	ENSG00000140563	MCTP2		ENSE00001552044	ENSG00000163297	ANTXR2
			ENSE00001454975	ENSG00000005893	LAMP2		ENSE00001419697	ENSG00000135218	CD36		ENSE00001552062	ENSG00000012660	ELOVL5
			ENSE00001454986	ENSG00000116209	TMEM59		ENSE00001419953	ENSG00000135709	KIAA0513		ENSE00001552104	ENSG00000115504	EHBP1
			ENSE00001455105	ENSG00000112796	ENPP5		ENSE00001420011	ENSG00000196482	ESRRG		ENSE00001552141	ENSG00000115380	EFEMP1
			ENSE00001455113	ENSG00000112796	ENPP5		ENSE00001420032	ENSG00000174032	SLC25A30		ENSE00001552778	ENSG00000105971	CAV2
			ENSE00001455117	ENSG00000112796	ENPP5		ENSE00001420076	ENSG00000128641	MYO1B		ENSE00001554011	ENSG00000168385	2002-09-01
			ENSE00001455758	ENSG00000107854	TNKS2		ENSE00001420178	ENSG00000151150	ANK3		ENSE00001554082	ENSG00000167077	MEI1
			ENSE00001455944	ENSG00000085832	EPS15		ENSE00001420182	ENSG00000142798	HSPG2		ENSE00001554821	ENSG00000182326	C1S
			ENSE00001455976	ENSG00000112759	SLC29A1		ENSE00001420247	ENSG00000163697	APBB2		ENSE00001555275	ENSG00000115310	RTN4
			ENSE00001456030	ENSG00000107147	KCNT1		ENSE00001420489	ENSG00000104067	TJP1		ENSE00001555892	ENSG00000138029	HADHB
			ENSE00001456369	ENSG00000124214	STAU1		ENSE00001420701	ENSG00000101306	MYLK2		ENSE00001556161	ENSG00000213626	LBH
			ENSE00001456541	ENSG00000171862	PTEN		ENSE00001420776	ENSG00000131355	ADGRE3		ENSE00001556259	ENSG00000131711	MAP1B
			ENSE00001456562	ENSG00000171862	PTEN		ENSE00001421176	ENSG00000198223	CSF2RA		ENSE00001556340	ENSG00000168385	2002-09-01
			ENSE00001456711	ENSG00000180992	MRPL14		ENSE00001421260	ENSG00000109686	SH3D19		ENSE00001557027	ENSG00000153310	FAM49B
			ENSE00001456714	ENSG00000180992	MRPL14		ENSE00001421552	ENSG00000164440	TXLNB		ENSE00001557502	ENSG00000168385	2002-09-01
			ENSE00001457083	ENSG00000122378	FAM213A		ENSE00001421975	ENSG00000187079	TEAD1		ENSE00001557686	ENSG00000182718	ANXA2
			ENSE00001457089	ENSG00000122378	FAM213A		ENSE00001422137	ENSG00000198189	HSD17B11		ENSE00001557781	ENSG00000184792	OSBP2
			ENSE00001457090	ENSG00000122378	FAM213A		ENSE00001422576	ENSG00000072422	RHOBTB1		ENSE00001558935	ENSG00000173933	RBM4
			ENSE00001457093	ENSG00000122378	FAM213A		ENSE00001422645	ENSG00000187764	SEMA4D		ENSE00001559093	ENSG00000105974	CAV1
			ENSE00001457123	ENSG00000122378	FAM213A		ENSE00001422744	ENSG00000164440	TXLNB		ENSE00001560463	ENSG00000182326	C1S
			ENSE00001457388	ENSG00000189129	PLAC9		ENSE00001422856	ENSG00000118407	FILIP1		ENSE00001560603	ENSG00000182326	C1S
			ENSE00001457391	ENSG00000189129	PLAC9		ENSE00001423028	ENSG00000143365	RORC		ENSE00001561051	ENSG00000115310	RTN4
			ENSE00001457396	ENSG00000133678	TMEM254		ENSE00001424552	ENSG00000168542	COL3A1		ENSE00001561149	ENSG00000197872	FAM49A
			ENSE00001457400	ENSG00000133678	TMEM254		ENSE00001424553	ENSG00000100647	SUSD6		ENSE00001561335	ENSG00000128272	ATF4
			ENSE00001457656	ENSG00000157514	TSC22D3		ENSE00001424702	ENSG00000079819	EPB41L2		ENSE00001561503	ENSG00000180530	NRIP1
			ENSE00001457680	ENSG00000130707	ASS1		ENSE00001424822	ENSG00000154582	TCEB1		ENSE00001561694	ENSG00000138796	HADH
			ENSE00001457703	ENSG00000157514	TSC22D3		ENSE00001424997	ENSG00000109686	SH3D19		ENSE00001562722	ENSG00000137710	RDX
			ENSE00001458022	ENSG00000165655	ZNF503		ENSE00001425560	ENSG00000198363	ASPH		ENSE00001563246	ENSG00000150093	ITGB1
			ENSE00001458091	ENSG00000101470	TNNC2		ENSE00001425906	ENSG00000153048	CARHSP1		ENSE00001563334	ENSG00000127990	SGCE
			ENSE00001458107	ENSG00000101470	TNNC2		ENSE00001426113	ENSG00000015133	CCDC88C		ENSE00001563437	ENSG00000115504	EHBP1
			ENSE00001458127	ENSG00000198815	FOXJ3		ENSE00001426303	ENSG00000132359	RAP1GAP2		ENSE00001563877	ENSG00000105974	CAV1
			ENSE00001458260	ENSG00000196507	TCEAL3		ENSE00001426516	ENSG00000159199	ATP5G1		ENSE00001564176	ENSG00000182326	C1S
			ENSE00001459560	ENSG00000196182	STK40		ENSE00001426538	ENSG00000148120	C9orf3		ENSE00001564262	ENSG00000111843	TMEM14C
			ENSE00001459812	ENSG00000172731	LRRC20		ENSE00001426544	ENSG00000198053	SIRPA		ENSE00001564543	ENSG00000138796	HADH
			ENSE00001459836	ENSG00000079332	SAR1A		ENSE00001426916	ENSG00000022267	FHL1		ENSE00001564890	ENSG00000060339	CCAR1
			ENSE00001459839	ENSG00000079332	SAR1A		ENSE00001427850	ENSG00000010671	BTK		ENSE00001564892	ENSG00000060339	CCAR1
			ENSE00001459841	ENSG00000079332	SAR1A		ENSE00001428863	ENSG00000006576	PHTF2		ENSE00001565073	ENSG00000123384	LRP1
			ENSE00001459844	ENSG00000079332	SAR1A		ENSE00001429058	ENSG00000159208	CIART		ENSE00001565140	ENSG00000116106	EPHA4
			ENSE00001461352	ENSG00000124762	CDKN1A		ENSE00001430365	ENSG00000109686	SH3D19		ENSE00001565199	ENSG00000139620	KANSL2
			ENSE00001461612	ENSG00000148180	GSN		ENSE00001430553	ENSG00000175984	DENND2C		ENSE00001565210	ENSG00000168542	COL3A1
			ENSE00001461613	ENSG00000148180	GSN		ENSE00001430782	ENSG00000154153	FAM134B		ENSE00001577028	ENSG00000109686	SH3D19
			ENSE00001461665	ENSG00000148180	GSN		ENSE00001430804	ENSG00000171700	RGS19		ENSE00001577272	ENSG00000136536	2007-03-01
			ENSE00001461767	ENSG00000147140	NONO		ENSE00001431069	ENSG00000142405	NLRP12		ENSE00001577509	ENSG00000116030	SUMO1
			ENSE00001462013	ENSG00000175084	DES		ENSE00001431226	ENSG00000164440	TXLNB		ENSE00001577614	ENSG00000135917	SLC19A3
			ENSE00001462052	ENSG00000136869	TLR4		ENSE00001431365	ENSG00000070808	CAMK2A		ENSE00001577621	ENSG00000057935	MTA3
			ENSE00001463049	ENSG00000117632	STMN1		ENSE00001431813	ENSG00000176834	VSIG10		ENSE00001577787	ENSG00000071189	SNX13
			ENSE00001463709	ENSG00000136810	TXN		ENSE00001432744	ENSG00000147853	AK3		ENSE00001577933	ENSG00000106355	LSM5
			ENSE00001463731	ENSG00000157654	PALM2-AKAP2		ENSE00001433417	ENSG00000154153	FAM134B		ENSE00001578383	ENSG00000152133	GPATCH11
			ENSE00001463836	ENSG00000095203	EPB41L4B		ENSE00001434029	ENSG00000154153	FAM134B		ENSE00001578657	ENSG00000077380	DYNC1I2
			ENSE00001463953	ENSG00000204219	TCEA3		ENSE00001434043	ENSG00000070018	LRP6		ENSE00001578700	ENSG00000122643	NT5C3A
			ENSE00001463958	ENSG00000204219	TCEA3		ENSE00001434320	ENSG00000128655	PDE11A		ENSE00001578870	ENSG00000115084	SLC35F5
			ENSE00001463967	ENSG00000204219	TCEA3		ENSE00001434518	ENSG00000169604	ANTXR1		ENSE00001579225	ENSG00000106355	LSM5
			ENSE00001463973	ENSG00000204219	TCEA3		ENSE00001434986	ENSG00000198851	CD3E		ENSE00001579237	ENSG00000077380	DYNC1I2
			ENSE00001463974	ENSG00000204219	TCEA3		ENSE00001435218	ENSG00000198947	DMD		ENSE00001579868	ENSG00000003436	TFPI
			ENSE00001464375	ENSG00000131069	ACSS2		ENSE00001435321	ENSG00000007968	E2F2		ENSE00001580055	ENSG00000077380	DYNC1I2
			ENSE00001465353	ENSG00000127483	HP1BP3		ENSE00001435581	ENSG00000198947	DMD		ENSE00001580860	ENSG00000086300	SNX10
			ENSE00001465556	ENSG00000155657	TTN		ENSE00001435597	ENSG00000198947	DMD		ENSE00001581111	ENSG00000109686	SH3D19
			ENSE00001465905	ENSG00000077549	CAPZB		ENSE00001435687	ENSG00000198947	DMD		ENSE00001581555	ENSG00000116030	SUMO1
			ENSE00001465990	ENSG00000136842	TMOD1		ENSE00001435796	ENSG00000198947	DMD		ENSE00001582155	ENSG00000138386	NAB1
			ENSE00001466194	ENSG00000091436	AC013461.1		ENSE00001435954	ENSG00000198947	DMD		ENSE00001582352	ENSG00000115963	RND3
			ENSE00001466196	ENSG00000091436	AC013461.1		ENSE00001436039	ENSG00000198947	DMD		ENSE00001583732	ENSG00000171227	TMEM37
			ENSE00001466198	ENSG00000091436	AC013461.1		ENSE00001436340	ENSG00000198851	CD3E		ENSE00001584562	ENSG00000106052	TAX1BP1
			ENSE00001466200	ENSG00000091436	AC013461.1		ENSE00001436342	ENSG00000198947	DMD		ENSE00001584691	ENSG00000169604	ANTXR1
			ENSE00001466202	ENSG00000091436	AC013461.1		ENSE00001436512	ENSG00000198947	DMD		ENSE00001584740	ENSG00000116030	SUMO1
			ENSE00001466203	ENSG00000091436	AC013461.1		ENSE00001436636	ENSG00000018625	ATP1A2		ENSE00001585330	ENSG00000158578	ALAS2
			ENSE00001466205	ENSG00000091436	AC013461.1		ENSE00001436736	ENSG00000198947	DMD		ENSE00001585549	ENSG00000106355	LSM5
			ENSE00001466209	ENSG00000091436	AC013461.1		ENSE00001437093	ENSG00000148498	PARD3		ENSE00001586024	ENSG00000116030	SUMO1
			ENSE00001466212	ENSG00000091436	AC013461.1		ENSE00001437739	ENSG00000128578	STRIP2		ENSE00001586087	ENSG00000138386	NAB1
			ENSE00001468188	ENSG00000187240	DYNC2H1		ENSE00001437749	ENSG00000173482	PTPRM		ENSE00001586848	ENSG00000136536	2007-03-01
			ENSE00001468228	ENSG00000187240	DYNC2H1		ENSE00001437901	ENSG00000198838	RYR3		ENSE00001586874	ENSG00000109686	SH3D19
			ENSE00001468541	ENSG00000187498	COL4A1		ENSE00001438069	ENSG00000107779	BMPR1A		ENSE00001586903	ENSG00000116030	SUMO1
			ENSE00001468687	ENSG00000102524	TNFSF13B		ENSE00001438723	ENSG00000121316	PLBD1		ENSE00001587066	ENSG00000136536	2007-03-01
			ENSE00001469810	ENSG00000148053	NTRK2		ENSE00001439103	ENSG00000187715	KBTBD12		ENSE00001587230	ENSG00000077380	DYNC1I2
			ENSE00001469812	ENSG00000148053	NTRK2		ENSE00001439184	ENSG00000118407	FILIP1		ENSE00001588783	ENSG00000115963	RND3
			ENSE00001469814	ENSG00000148053	NTRK2		ENSE00001439659	ENSG00000065809	FAM107B		ENSE00001588789	ENSG00000109686	SH3D19
			ENSE00001470321	ENSG00000083444	PLOD1		ENSE00001440217	ENSG00000185046	ANKS1B		ENSE00001589402	ENSG00000146592	CREB5
			ENSE00001471150	ENSG00000187498	COL4A1		ENSE00001441049	ENSG00000152061	RABGAP1L		ENSE00001589423	ENSG00000077380	DYNC1I2
			ENSE00001471582	ENSG00000102317	RBM3		ENSE00001441820	ENSG00000162722	TRIM58		ENSE00001590474	ENSG00000107581	EIF3A
			ENSE00001471618	ENSG00000102317	RBM3		ENSE00001442093	ENSG00000077522	ACTN2		ENSE00001590784	ENSG00000198363	ASPH
			ENSE00001472478	ENSG00000130779	CLIP1		ENSE00001442588	ENSG00000163050	ADCK3		ENSE00001590925	ENSG00000131016	AKAP12
			ENSE00001472481	ENSG00000102265	TIMP1		ENSE00001442591	ENSG00000163050	ADCK3		ENSE00001591210	ENSG00000170145	SIK2
			ENSE00001472498	ENSG00000102265	TIMP1		ENSE00001442592	ENSG00000163050	ADCK3		ENSE00001591416	ENSG00000148180	GSN
			ENSE00001472535	ENSG00000102265	TIMP1		ENSE00001442593	ENSG00000163050	ADCK3		ENSE00001592094	ENSG00000204219	TCEA3
			ENSE00001472589	ENSG00000175727	MLXIP		ENSE00001442596	ENSG00000163050	ADCK3		ENSE00001592219	ENSG00000115380	EFEMP1
			ENSE00001472746	ENSG00000054523	KIF1B		ENSE00001442601	ENSG00000163050	ADCK3		ENSE00001592523	ENSG00000134121	CHL1
			ENSE00001472763	ENSG00000054523	KIF1B		ENSE00001442632	ENSG00000112562	SMOC2		ENSE00001592690	ENSG00000168385	2002-09-01
			ENSE00001472938	ENSG00000130939	UBE4B		ENSE00001442739	ENSG00000154380	ENAH		ENSE00001592776	ENSG00000093144	ECHDC1
			ENSE00001474297	ENSG00000049245	VAMP3		ENSE00001442830	ENSG00000071242	RPS6KA2		ENSE00001593055	ENSG00000122378	FAM213A
			ENSE00001475061	ENSG00000070601	FRMPD1		ENSE00001442923	ENSG00000185345	PARK2		ENSE00001593271	ENSG00000123131	PRDX4
			ENSE00001475229	ENSG00000147905	ZCCHC7		ENSE00001442937	ENSG00000185345	PARK2		ENSE00001594284	ENSG00000102781	KATNAL1
			ENSE00001475295	ENSG00000113712	CSNK1A1		ENSE00001443059	ENSG00000196482	ESRRG		ENSE00001594487	ENSG00000206344	HCG27
			ENSE00001476010	ENSG00000113578	FGF1		ENSE00001443060	ENSG00000196482	ESRRG		ENSE00001595989	ENSG00000079308	TNS1
			ENSE00001476547	ENSG00000131697	NPHP4		ENSE00001443113	ENSG00000152104	PTPN14		ENSE00001596013	ENSG00000179889	PDXDC1
			ENSE00001476556	ENSG00000137076	TLN1		ENSE00001443122	ENSG00000117707	PROX1		ENSE00001596597	ENSG00000003402	CFLAR
			ENSE00001476780	ENSG00000137076	TLN1		ENSE00001443267	ENSG00000009790	TRAF3IP3		ENSE00001596696	ENSG00000154978	VOPP1
			ENSE00001477049	ENSG00000015479	MATR3		ENSE00001443276	ENSG00000009790	TRAF3IP3		ENSE00001597085	ENSG00000075624	ACTB
			ENSE00001477354	ENSG00000132623	ANKEF1		ENSE00001443283	ENSG00000009790	TRAF3IP3		ENSE00001597115	ENSG00000003436	TFPI
			ENSE00001477365	ENSG00000132623	ANKEF1		ENSE00001443303	ENSG00000174059	CD34		ENSE00001597179	ENSG00000089006	SNX5
			ENSE00001477596	ENSG00000065809	FAM107B		ENSE00001443316	ENSG00000203710	CR1		ENSE00001597340	ENSG00000064042	LIMCH1
			ENSE00001477603	ENSG00000065809	FAM107B		ENSE00001443318	ENSG00000203710	CR1		ENSE00001597503	ENSG00000132334	PTPRE
			ENSE00001477604	ENSG00000065809	FAM107B		ENSE00001444164	ENSG00000159173	TNNI1		ENSE00001597959	ENSG00000106025	TSPAN12
			ENSE00001477610	ENSG00000065809	FAM107B		ENSE00001444166	ENSG00000159173	TNNI1		ENSE00001598221	ENSG00000161217	PCYT1A
			ENSE00001477615	ENSG00000065809	FAM107B		ENSE00001444483	ENSG00000000971	CFH		ENSE00001598270	ENSG00000122786	CALD1
			ENSE00001477621	ENSG00000065809	FAM107B		ENSE00001444845	ENSG00000116667	C1orf21		ENSE00001599291	ENSG00000198947	DMD
			ENSE00001477622	ENSG00000065809	FAM107B		ENSE00001445274	ENSG00000164440	TXLNB		ENSE00001600034	ENSG00000093144	ECHDC1
			ENSE00001477652	ENSG00000065809	FAM107B		ENSE00001445383	ENSG00000152061	RABGAP1L		ENSE00001600305	ENSG00000136758	YME1L1
			ENSE00001477672	ENSG00000149527	PLCH2		ENSE00001445579	ENSG00000116132	PRRX1		ENSE00001600943	ENSG00000189058	APOD
			ENSE00001477686	ENSG00000065809	FAM107B		ENSE00001445679	ENSG00000143153	ATP1B1		ENSE00001601036	ENSG00000115306	SPTBN1
			ENSE00001477864	ENSG00000165630	PRPF18		ENSE00001445680	ENSG00000143153	ATP1B1		ENSE00001601072	ENSG00000115677	HDLBP
			ENSE00001477982	ENSG00000136156	ITM2B		ENSE00001445755	ENSG00000143158	MPC2		ENSE00001601320	ENSG00000168385	2002-09-01
			ENSE00001478620	ENSG00000123240	OPTN		ENSE00001445809	ENSG00000198842	DUSP27		ENSE00001601449	ENSG00000164659	KIAA1324L
			ENSE00001479555	ENSG00000091129	NRCAM		ENSE00001445852	ENSG00000143198	MGST3		ENSE00001601781	ENSG00000006625	GGCT
			ENSE00001479582	ENSG00000091129	NRCAM		ENSE00001445854	ENSG00000143198	MGST3		ENSE00001602581	ENSG00000115380	EFEMP1
			ENSE00001479644	ENSG00000133112	TPT1		ENSE00001445891	ENSG00000143248	RGS5		ENSE00001602628	ENSG00000122545	2007-09-01
			ENSE00001479865	ENSG00000188342	GTF2F2		ENSE00001445892	ENSG00000143248	RGS5		ENSE00001602867	ENSG00000100097	LGALS1
			ENSE00001479941	ENSG00000055332	EIF2AK2		ENSE00001445935	ENSG00000117143	UAP1		ENSE00001603271	ENSG00000110799	VWF
			ENSE00001480908	ENSG00000205268	PDE7A		ENSE00001446005	ENSG00000162747	FCGR3B		ENSE00001603637	ENSG00000133657	ATP13A3
			ENSE00001480910	ENSG00000205268	PDE7A		ENSE00001446007	ENSG00000162747	FCGR3B		ENSE00001603798	ENSG00000111371	SLC38A1
			ENSE00001481077	ENSG00000198363	ASPH		ENSE00001446017	ENSG00000203747	FCGR3A		ENSE00001603983	ENSG00000019144	PHLDB1
			ENSE00001481089	ENSG00000198363	ASPH		ENSE00001446019	ENSG00000203747	FCGR3A		ENSE00001604041	ENSG00000121068	TBX2
			ENSE00001481101	ENSG00000198363	ASPH		ENSE00001446026	ENSG00000203747	FCGR3A		ENSE00001604172	ENSG00000105926	MPP6
			ENSE00001481102	ENSG00000198363	ASPH		ENSE00001446394	ENSG00000164483	SAMD3		ENSE00001605501	ENSG00000079308	TNS1
			ENSE00001481106	ENSG00000198363	ASPH		ENSE00001446407	ENSG00000163563	MNDA		ENSE00001605795	ENSG00000165113	GKAP1
			ENSE00001481108	ENSG00000198363	ASPH		ENSE00001446976	ENSG00000135547	HEY2		ENSE00001606398	ENSG00000073712	FERMT2
			ENSE00001481111	ENSG00000198363	ASPH		ENSE00001446991	ENSG00000135547	HEY2		ENSE00001606471	ENSG00000135272	MDFIC
			ENSE00001481112	ENSG00000198363	ASPH		ENSE00001447344	ENSG00000143549	TPM3		ENSE00001606588	ENSG00000106460	TMEM106B
			ENSE00001481116	ENSG00000198363	ASPH		ENSE00001447355	ENSG00000143549	TPM3		ENSE00001607539	ENSG00000176623	RMDN1
			ENSE00001481448	ENSG00000135469	COQ10A		ENSE00001447634	ENSG00000176171	BNIP3		ENSE00001607964	ENSG00000175899	A2M
			ENSE00001481735	ENSG00000183722	LHFP		ENSE00001447641	ENSG00000112769	LAMA4		ENSE00001608082	ENSG00000166033	HTRA1
			ENSE00001481918	ENSG00000170242	USP47		ENSE00001447682	ENSG00000112769	LAMA4		ENSE00001608229	ENSG00000079308	TNS1
			ENSE00001482307	ENSG00000145390	USP53		ENSE00001447785	ENSG00000160678	S100A1		ENSE00001608407	ENSG00000091136	LAMB1
			ENSE00001482433	ENSG00000145349	CAMK2D		ENSE00001447797	ENSG00000189171	S100A13		ENSE00001608707	ENSG00000187288	CIDEC
			ENSE00001482434	ENSG00000145349	CAMK2D		ENSE00001447864	ENSG00000143546	S100A8		ENSE00001608746	ENSG00000122786	CALD1
			ENSE00001482999	ENSG00000164307	ERAP1		ENSE00001447867	ENSG00000143546	S100A8		ENSE00001609294	ENSG00000182326	C1S
			ENSE00001483048	ENSG00000205403	CFI		ENSE00001448198	ENSG00000196177	ACADSB		ENSE00001610423	ENSG00000188001	TPRG1
			ENSE00001483273	ENSG00000164292	RHOBTB3		ENSE00001448487	ENSG00000080546	SESN1		ENSE00001611177	ENSG00000125691	RPL23
			ENSE00001483279	ENSG00000164292	RHOBTB3		ENSE00001448566	ENSG00000138162	TACC2		ENSE00001611579	ENSG00000151914	DST
			ENSE00001483551	ENSG00000147475	ERLIN2		ENSE00001448567	ENSG00000138162	TACC2		ENSE00001612068	ENSG00000105926	MPP6
			ENSE00001483598	ENSG00000188158	NHS		ENSE00001448574	ENSG00000138162	TACC2		ENSE00001612341	ENSG00000166147	FBN1
			ENSE00001483608	ENSG00000188158	NHS		ENSE00001448627	ENSG00000146285	SCML4		ENSE00001612372	ENSG00000079308	TNS1
			ENSE00001483613	ENSG00000188158	NHS		ENSE00001448633	ENSG00000146285	SCML4		ENSE00001612531	ENSG00000115504	EHBP1
			ENSE00001483738	ENSG00000121236	TRIM6		ENSE00001448738	ENSG00000112297	AIM1		ENSE00001612610	ENSG00000172116	CD8B
			ENSE00001483741	ENSG00000121236	TRIM6		ENSE00001448799	ENSG00000057657	PRDM1		ENSE00001613178	ENSG00000127990	SGCE
			ENSE00001483782	ENSG00000244754	N4BP2L2		ENSE00001449122	ENSG00000112246	SIM1		ENSE00001614610	ENSG00000075711	DLG1
			ENSE00001483784	ENSG00000244754	N4BP2L2		ENSE00001449989	ENSG00000025039	RRAGD		ENSE00001614805	ENSG00000130600	H19
			ENSE00001483855	ENSG00000147883	CDKN2B		ENSE00001450086	ENSG00000134253	TRIM45		ENSE00001615133	ENSG00000225783	MIAT
			ENSE00001483966	ENSG00000163110	PDLIM5		ENSE00001450288	ENSG00000116748	AMPD1		ENSE00001615685	ENSG00000134201	GSTM5
			ENSE00001484010	ENSG00000163110	PDLIM5		ENSE00001450463	ENSG00000155380	SLC16A1		ENSE00001615747	ENSG00000127990	SGCE
			ENSE00001484653	ENSG00000132670	PTPRA		ENSE00001450495	ENSG00000155367	PPM1J		ENSE00001616130	ENSG00000130600	H19
			ENSE00001484692	ENSG00000132670	PTPRA		ENSE00001450802	ENSG00000162777	DENND2D		ENSE00001616419	ENSG00000101871	MID1
			ENSE00001485154	ENSG00000102802	MEDAG		ENSE00001450996	ENSG00000173915	USMG5		ENSE00001616493	ENSG00000119414	PPP6C
			ENSE00001485602	ENSG00000198759	EGFL6		ENSE00001451146	ENSG00000143028	SYPL2		ENSE00001617766	ENSG00000057019	DCBLD2
			ENSE00001485633	ENSG00000102781	KATNAL1		ENSE00001451186	ENSG00000166272	WBP1L		ENSE00001617771	ENSG00000146592	CREB5
			ENSE00001485658	ENSG00000183778	B3GALT5		ENSE00001451284	ENSG00000116299	KIAA1324		ENSE00001618056	ENSG00000162733	DDR2
			ENSE00001485680	ENSG00000104765	BNIP3L		ENSE00001451525	ENSG00000118407	FILIP1		ENSE00001618212	ENSG00000161217	PCYT1A
			ENSE00001485688	ENSG00000205542	TMSB4X		ENSE00001451687	ENSG00000112695	COX7A2		ENSE00001618310	ENSG00000091136	LAMB1
			ENSE00001485696	ENSG00000205542	TMSB4X		ENSE00001451782	ENSG00000184343	SRPK3		ENSE00001618444	ENSG00000224397	LINC01272
			ENSE00001485704	ENSG00000205542	TMSB4X		ENSE00001451972	ENSG00000162688	AGL		ENSE00001618926	ENSG00000148180	GSN
			ENSE00001486606	ENSG00000164946	FREM1		ENSE00001452059	ENSG00000152078	TMEM56		ENSE00001619808	ENSG00000148848	ADAM12
			ENSE00001486646	ENSG00000164946	FREM1		ENSE00001452576	ENSG00000185760	KCNQ5		ENSE00001619916	ENSG00000234741	GAS5
			ENSE00001486650	ENSG00000164946	FREM1		ENSE00001452621	ENSG00000185760	KCNQ5		ENSE00001620136	ENSG00000130600	H19
			ENSE00001486652	ENSG00000164946	FREM1		ENSE00001452815	ENSG00000119929	CUTC		ENSE00001620590	ENSG00000101871	MID1
			ENSE00001486657	ENSG00000164946	FREM1		ENSE00001452837	ENSG00000117226	GBP3		ENSE00001620822	ENSG00000182326	C1S
			ENSE00001486660	ENSG00000164946	FREM1		ENSE00001452846	ENSG00000137944	CCBL2		ENSE00001621395	ENSG00000022267	FHL1
			ENSE00001486676	ENSG00000188322	SBK1		ENSE00001452848	ENSG00000119929	CUTC		ENSE00001621913	ENSG00000015285	WAS
			ENSE00001486680	ENSG00000164946	FREM1		ENSE00001452952	ENSG00000174407	MIR1-1HG		ENSE00001622784	ENSG00000082438	COBLL1
			ENSE00001486735	ENSG00000164946	FREM1		ENSE00001453284	ENSG00000022267	FHL1		ENSE00001623011	ENSG00000082898	XPO1
			ENSE00001487300	ENSG00000110651	CD81		ENSE00001453287	ENSG00000022267	FHL1		ENSE00001623239	ENSG00000082438	COBLL1
			ENSE00001487307	ENSG00000110651	CD81		ENSE00001453299	ENSG00000022267	FHL1		ENSE00001623413	ENSG00000225697	SLC26A6
			ENSE00001487669	ENSG00000056998	GYG2		ENSE00001453600	ENSG00000151914	DST		ENSE00001623673	ENSG00000160862	AZGP1
			ENSE00001487674	ENSG00000056998	GYG2		ENSE00001453610	ENSG00000151914	DST		ENSE00001623745	ENSG00000012660	ELOVL5
			ENSE00001489117	ENSG00000130595	TNNT3		ENSE00001453611	ENSG00000151914	DST		ENSE00001624242	ENSG00000138386	NAB1
			ENSE00001489221	ENSG00000130595	TNNT3		ENSE00001453613	ENSG00000151914	DST		ENSE00001624525	ENSG00000042493	CAPG
			ENSE00001490443	ENSG00000119185	ITGB1BP1		ENSE00001453630	ENSG00000151914	DST		ENSE00001625365	ENSG00000055211	GINM1
			ENSE00001491289	ENSG00000182326	C1S		ENSE00001453744	ENSG00000117054	ACADM		ENSE00001625689	ENSG00000144642	RBMS3
			ENSE00001491522	ENSG00000184956	MUC6		ENSE00001453750	ENSG00000076770	MBNL3		ENSE00001625759	ENSG00000136560	TANK
			ENSE00001491556	ENSG00000107104	KANK1		ENSE00001453751	ENSG00000076770	MBNL3		ENSE00001627014	ENSG00000113389	NPR3
			ENSE00001491566	ENSG00000107104	KANK1		ENSE00001453760	ENSG00000076770	MBNL3		ENSE00001627052	ENSG00000100097	LGALS1
			ENSE00001491601	ENSG00000107104	KANK1		ENSE00001453766	ENSG00000076770	MBNL3		ENSE00001627319	ENSG00000064042	LIMCH1
			ENSE00001491630	ENSG00000107104	KANK1		ENSE00001453794	ENSG00000076770	MBNL3		ENSE00001627557	ENSG00000066027	PPP2R5A
			ENSE00001491637	ENSG00000107104	KANK1		ENSE00001453993	ENSG00000170899	GSTA4		ENSE00001627797	ENSG00000081803	CADPS2
			ENSE00001492634	ENSG00000058063	ATP11B		ENSE00001454017	ENSG00000170899	GSTA4		ENSE00001629172	ENSG00000093072	CECR1
			ENSE00001493081	ENSG00000121879	PIK3CA		ENSE00001454393	ENSG00000102038	SMARCA1		ENSE00001629712	ENSG00000141198	TOM1L1
			ENSE00001495835	ENSG00000144868	TMEM108		ENSE00001454576	ENSG00000162599	NFIA		ENSE00001629820	ENSG00000137727	ARHGAP20
			ENSE00001498370	ENSG00000047849	MAP4		ENSE00001454752	ENSG00000095637	SORBS1		ENSE00001629987	ENSG00000146094	DOK3
			ENSE00001498885	ENSG00000177576	C18orf32		ENSE00001454792	ENSG00000069122	ADGRF5		ENSE00001630205	ENSG00000119782	FKBP1B
			ENSE00001498927	ENSG00000163960	UBXN7		ENSE00001454930	ENSG00000162390	ACOT11		ENSE00001630339	ENSG00000042445	RETSAT
			ENSE00001499011	ENSG00000182247	UBE2E2		ENSE00001455084	ENSG00000172348	RCAN2		ENSE00001630921	ENSG00000147257	GPC3
			ENSE00001499043	ENSG00000168028	RPSA		ENSE00001455094	ENSG00000172348	RCAN2		ENSE00001631289	ENSG00000173641	HSPB7
			ENSE00001499223	ENSG00000149273	RPS3		ENSE00001455095	ENSG00000172348	RCAN2		ENSE00001632088	ENSG00000132334	PTPRE
			ENSE00001499290	ENSG00000205531	NAP1L4		ENSE00001455105	ENSG00000112796	ENPP5		ENSE00001632247	ENSG00000093144	ECHDC1
			ENSE00001499337	ENSG00000171735	CAMTA1		ENSE00001455163	ENSG00000101134	DOK5		ENSE00001632288	ENSG00000224397	LINC01272
			ENSE00001499460	ENSG00000173726	TOMM20		ENSE00001455499	ENSG00000138190	EXOC6		ENSE00001633216	ENSG00000136052	SLC41A2
			ENSE00001499512	ENSG00000134046	MBD2		ENSE00001456355	ENSG00000123473	STIL		ENSE00001633352	ENSG00000152642	GPD1L
			ENSE00001499683	ENSG00000114942	EEF1B2		ENSE00001456382	ENSG00000162366	PDZK1IP1		ENSE00001633607	ENSG00000144642	RBMS3
			ENSE00001499722	ENSG00000149273	RPS3		ENSE00001456427	ENSG00000102024	PLS3		ENSE00001634381	ENSG00000106853	PTGR1
			ENSE00001499745	ENSG00000107581	EIF3A		ENSE00001456497	ENSG00000123472	ATPAF1		ENSE00001634406	ENSG00000082898	XPO1
			ENSE00001499799	ENSG00000122406	RPL5		ENSE00001456553	ENSG00000126016	AMOT		ENSE00001635027	ENSG00000171853	TRAPPC12
			ENSE00001499837	ENSG00000070540	WIPI1		ENSE00001456686	ENSG00000086015	MAST2		ENSE00001635033	ENSG00000022267	FHL1
			ENSE00001499849	ENSG00000178209	PLEC		ENSE00001456767	ENSG00000101938	CHRDL1		ENSE00001635245	ENSG00000114346	ECT2
			ENSE00001499863	ENSG00000197157	SND1		ENSE00001456788	ENSG00000107779	BMPR1A		ENSE00001635806	ENSG00000144642	RBMS3
			ENSE00001499983	ENSG00000065135	GNAI3		ENSE00001457614	ENSG00000126091	ST3GAL3		ENSE00001635844	ENSG00000136942	RPL35
			ENSE00001500015	ENSG00000106682	EIF4H		ENSE00001457616	ENSG00000138326	RPS24		ENSE00001635852	ENSG00000161057	PSMC2
			ENSE00001500078	ENSG00000163995	ABLIM2		ENSE00001457934	ENSG00000156113	KCNMA1		ENSE00001636023	ENSG00000134121	CHL1
			ENSE00001500110	ENSG00000072310	SREBF1		ENSE00001458083	ENSG00000165637	VDAC2		ENSE00001636066	ENSG00000196189	SEMA4A
			ENSE00001500227	ENSG00000056097	ZFR		ENSE00001458107	ENSG00000101470	TNNC2		ENSE00001636205	ENSG00000197183	NOL4L
			ENSE00001501043	ENSG00000132300	PTCD3		ENSE00001458201	ENSG00000165637	VDAC2		ENSE00001636238	ENSG00000099250	NRP1
			ENSE00001501068	ENSG00000145425	RPS3A		ENSE00001458441	ENSG00000084070	SMAP2		ENSE00001636277	ENSG00000234456	MAGI2-AS3
			ENSE00001503801	ENSG00000165102	HGSNAT		ENSE00001458467	ENSG00000084070	SMAP2		ENSE00001636317	ENSG00000125538	IL1B
			ENSE00001504968	ENSG00000125730	C3		ENSE00001458655	ENSG00000131236	CAP1		ENSE00001636563	ENSG00000147257	GPC3
			ENSE00001505174	ENSG00000198363	ASPH		ENSE00001458686	ENSG00000101109	STK4		ENSE00001636865	ENSG00000075223	SEMA3C
			ENSE00001506031	ENSG00000196811	CHRNG		ENSE00001458691	ENSG00000131236	CAP1		ENSE00001637061	ENSG00000134318	ROCK2
			ENSE00001506193	ENSG00000136535	TBR1		ENSE00001458731	ENSG00000101104	PABPC1L		ENSE00001637444	ENSG00000148180	GSN
			ENSE00001506870	ENSG00000185038	MROH2A		ENSE00001458774	ENSG00000137161	CNPY3		ENSE00001637641	ENSG00000235109	ZSCAN31
			ENSE00001508714	ENSG00000089006	SNX5		ENSE00001458864	ENSG00000166317	SYNPO2L		ENSE00001637970	ENSG00000148180	GSN
			ENSE00001509008	ENSG00000166912	MTMR10		ENSE00001458939	ENSG00000127603	MACF1		ENSE00001638273	ENSG00000011465	DCN
			ENSE00001509049	ENSG00000132356	PRKAA1		ENSE00001459072	ENSG00000156042	CFAP70		ENSE00001639554	ENSG00000022267	FHL1
			ENSE00001510343	ENSG00000178602	OTOS		ENSE00001459224	ENSG00000149596	JPH2		ENSE00001639654	ENSG00000067560	RHOA
			ENSE00001511363	ENSG00000115540	MOB4		ENSE00001459425	ENSG00000156026	MCU		ENSE00001639765	ENSG00000135917	SLC19A3
			ENSE00001511799	ENSG00000155657	TTN		ENSE00001459523	ENSG00000119535	CSF3R		ENSE00001640163	ENSG00000110799	VWF
			ENSE00001511800	ENSG00000155657	TTN		ENSE00001459525	ENSG00000119535	CSF3R		ENSE00001640187	ENSG00000091129	NRCAM
			ENSE00001511801	ENSG00000155657	TTN		ENSE00001460798	ENSG00000067177	PHKA1		ENSE00001640966	ENSG00000099250	NRP1
			ENSE00001512051	ENSG00000113916	BCL6		ENSE00001460821	ENSG00000067177	PHKA1		ENSE00001641186	ENSG00000134201	GSTM5
			ENSE00001512182	ENSG00000111877	MCM9		ENSE00001461246	ENSG00000169031	COL4A3		ENSE00001641257	ENSG00000013725	CD6
			ENSE00001512284	ENSG00000111832	RWDD1		ENSE00001461260	ENSG00000169031	COL4A3		ENSE00001641591	ENSG00000168385	2002-09-01
			ENSE00001512292	ENSG00000111817	DSE		ENSE00001461269	ENSG00000169031	COL4A3		ENSE00001642492	ENSG00000139263	LRIG3
			ENSE00001512622	ENSG00000143546	S100A8		ENSE00001461277	ENSG00000169031	COL4A3		ENSE00001642501	ENSG00000170956	CEACAM3
			ENSE00001512714	ENSG00000196850	PPTC7		ENSE00001461361	ENSG00000121769	FABP3		ENSE00001642577	ENSG00000115414	FN1
			ENSE00001512816	ENSG00000075420	FNDC3B		ENSE00001461423	ENSG00000084628	NKAIN1		ENSE00001642953	ENSG00000130600	H19
			ENSE00001512842	ENSG00000108946	PRKAR1A		ENSE00001461597	ENSG00000159023	EPB41		ENSE00001642960	ENSG00000165264	NDUFB6
			ENSE00001513558	ENSG00000017427	IGF1		ENSE00001461650	ENSG00000151150	ANK3		ENSE00001643432	ENSG00000225783	MIAT
			ENSE00001514315	ENSG00000131558	EXOC4		ENSE00001461771	ENSG00000169403	PTAFR		ENSE00001643918	ENSG00000119487	MAPKAP1
			ENSE00001514394	ENSG00000138246	DNAJC13		ENSE00001461845	ENSG00000122870	BICC1		ENSE00001643936	ENSG00000136052	SLC41A2
			ENSE00001514567	ENSG00000172765	TMCC1		ENSE00001461851	ENSG00000122870	BICC1		ENSE00001644859	ENSG00000091136	LAMB1
			ENSE00001515519	ENSG00000128573	FOXP2		ENSE00001462126	ENSG00000000938	FGR		ENSE00001645382	ENSG00000143079	CTTNBP2NL
			ENSE00001515528	ENSG00000128573	FOXP2		ENSE00001462138	ENSG00000000938	FGR		ENSE00001645827	ENSG00000079150	FKBP7
			ENSE00001515532	ENSG00000128573	FOXP2		ENSE00001462646	ENSG00000117676	RPS6KA1		ENSE00001645883	ENSG00000115165	CYTIP
			ENSE00001515567	ENSG00000116459	ATP5F1		ENSE00001462649	ENSG00000117676	RPS6KA1		ENSE00001646013	ENSG00000122034	GTF3A
			ENSE00001515693	ENSG00000163126	ANKRD23		ENSE00001462755	ENSG00000161896	IP6K3		ENSE00001646473	ENSG00000138279	ANXA7
			ENSE00001515849	ENSG00000160211	G6PD		ENSE00001463490	ENSG00000107562	CXCL12		ENSE00001646506	ENSG00000122786	CALD1
			ENSE00001515851	ENSG00000160211	G6PD		ENSE00001463492	ENSG00000107562	CXCL12		ENSE00001647209	ENSG00000105974	CAV1
			ENSE00001516300	ENSG00000186635	ARAP1		ENSE00001463521	ENSG00000142661	MYOM3		ENSE00001647382	ENSG00000003402	CFLAR
			ENSE00001516632	ENSG00000181163	NPM1		ENSE00001463801	ENSG00000070159	PTPN3		ENSE00001647845	ENSG00000127990	SGCE
			ENSE00001517232	ENSG00000181852	RNF41		ENSE00001463958	ENSG00000204219	TCEA3		ENSE00001647975	ENSG00000196756	SNHG17
			ENSE00001517424	ENSG00000144815	NXPE3		ENSE00001463974	ENSG00000204219	TCEA3		ENSE00001648671	ENSG00000228784	LINC00954
			ENSE00001517425	ENSG00000144815	NXPE3		ENSE00001464369	ENSG00000169083	AR		ENSE00001648803	ENSG00000234741	GAS5
			ENSE00001517428	ENSG00000144815	NXPE3		ENSE00001464439	ENSG00000142798	HSPG2		ENSE00001649201	ENSG00000115380	EFEMP1
			ENSE00001518179	ENSG00000148180	GSN		ENSE00001464703	ENSG00000148498	PARD3		ENSE00001649347	ENSG00000197343	ZNF655
			ENSE00001518247	ENSG00000158528	PPP1R9A		ENSE00001464767	ENSG00000162551	ALPL		ENSE00001649388	ENSG00000111716	LDHB
			ENSE00001518658	ENSG00000130402	ACTN4		ENSE00001464906	ENSG00000204262	COL5A2		ENSE00001649406	ENSG00000065135	GNAI3
			ENSE00001518798	ENSG00000163687	DNASE1L3		ENSE00001464909	ENSG00000204262	COL5A2		ENSE00001649490	ENSG00000151914	DST
			ENSE00001518888	ENSG00000162669	HFM1		ENSE00001465119	ENSG00000099250	NRP1		ENSE00001650049	ENSG00000082438	COBLL1
			ENSE00001519313	ENSG00000126803	HSPA2		ENSE00001465356	ENSG00000204291	COL15A1		ENSE00001650201	ENSG00000168542	COL3A1
			ENSE00001519581	ENSG00000135218	CD36		ENSE00001465358	ENSG00000204291	COL15A1		ENSE00001650223	ENSG00000115504	EHBP1
			ENSE00001519719	ENSG00000163939	PBRM1		ENSE00001465360	ENSG00000204291	COL15A1		ENSE00001650281	ENSG00000092607	TBX15
			ENSE00001519726	ENSG00000107758	PPP3CB		ENSE00001465362	ENSG00000204291	COL15A1		ENSE00001650791	ENSG00000079308	TNS1
			ENSE00001519768	ENSG00000138821	SLC39A8		ENSE00001465365	ENSG00000204291	COL15A1		ENSE00001651583	ENSG00000079308	TNS1
			ENSE00001520295	ENSG00000172731	LRRC20		ENSE00001465371	ENSG00000204291	COL15A1		ENSE00001652065	ENSG00000115271	GCA
			ENSE00001520351	ENSG00000079332	SAR1A		ENSE00001465374	ENSG00000204291	COL15A1		ENSE00001652073	ENSG00000080503	SMARCA2
			ENSE00001520378	ENSG00000079332	SAR1A		ENSE00001465388	ENSG00000204291	COL15A1		ENSE00001652284	ENSG00000138386	NAB1
			ENSE00001520414	ENSG00000213585	VDAC1		ENSE00001465399	ENSG00000204291	COL15A1		ENSE00001653482	ENSG00000151914	DST
			ENSE00001520642	ENSG00000050628	PTGER3		ENSE00001465412	ENSG00000204291	COL15A1		ENSE00001654024	ENSG00000064042	LIMCH1
			ENSE00001520691	ENSG00000116754	SRSF11		ENSE00001465420	ENSG00000204291	COL15A1		ENSE00001654175	ENSG00000115380	EFEMP1
			ENSE00001521070	ENSG00000149925	ALDOA		ENSE00001465556	ENSG00000155657	TTN		ENSE00001654447	ENSG00000118705	RPN2
			ENSE00001521140	ENSG00000149925	ALDOA		ENSE00001465671	ENSG00000158825	CDA		ENSE00001654514	ENSG00000079308	TNS1
			ENSE00001522146	ENSG00000072210	ALDH3A2		ENSE00001465746	ENSG00000106785	TRIM14		ENSE00001654555	ENSG00000112769	LAMA4
			ENSE00001522310	ENSG00000073712	FERMT2		ENSE00001466194	ENSG00000091436	AC013461.1		ENSE00001654879	ENSG00000168385	2002-09-01
			ENSE00001522313	ENSG00000073712	FERMT2		ENSE00001466196	ENSG00000091436	AC013461.1		ENSE00001655719	ENSG00000168385	2002-09-01
			ENSE00001522362	ENSG00000138764	CCNG2		ENSE00001466198	ENSG00000091436	AC013461.1		ENSE00001655957	ENSG00000185811	IKZF1
			ENSE00001522717	ENSG00000072310	SREBF1		ENSE00001466200	ENSG00000091436	AC013461.1		ENSE00001656135	ENSG00000177707	PVRL3
			ENSE00001522881	ENSG00000107562	CXCL12		ENSE00001466202	ENSG00000091436	AC013461.1		ENSE00001656280	ENSG00000110799	VWF
			ENSE00001523174	ENSG00000148053	NTRK2		ENSE00001466205	ENSG00000091436	AC013461.1		ENSE00001656483	ENSG00000166033	HTRA1
			ENSE00001523178	ENSG00000116171	SCP2		ENSE00001466209	ENSG00000091436	AC013461.1		ENSE00001656727	ENSG00000065548	ZC3H15
			ENSE00001523199	ENSG00000148053	NTRK2		ENSE00001466212	ENSG00000091436	AC013461.1		ENSE00001656740	ENSG00000168385	2002-09-01
			ENSE00001523287	ENSG00000106571	GLI3		ENSE00001466214	ENSG00000091436	AC013461.1		ENSE00001657687	ENSG00000163297	ANTXR2
			ENSE00001523300	ENSG00000109099	PMP22		ENSE00001467240	ENSG00000127084	FGD3		ENSE00001657808	ENSG00000064042	LIMCH1
			ENSE00001523301	ENSG00000109099	PMP22		ENSE00001467957	ENSG00000197183	NOL4L		ENSE00001657810	ENSG00000163072	NOSTRIN
			ENSE00001523303	ENSG00000109099	PMP22		ENSE00001468043	ENSG00000154240	CEP112		ENSE00001657839	ENSG00000196712	NF1
			ENSE00001523402	ENSG00000171940	ZNF217		ENSE00001468053	ENSG00000154240	CEP112		ENSE00001658877	ENSG00000163072	NOSTRIN
			ENSE00001523562	ENSG00000148942	SLC5A12		ENSE00001468079	ENSG00000204397	CARD16		ENSE00001658887	ENSG00000113594	LIFR
			ENSE00001523668	ENSG00000169083	AR		ENSE00001468361	ENSG00000115919	KYNU		ENSE00001659550	ENSG00000131355	ADGRE3
			ENSE00001523681	ENSG00000150093	ITGB1		ENSE00001468454	ENSG00000134871	COL4A2		ENSE00001659845	ENSG00000240065	PSMB9
			ENSE00001523752	ENSG00000100442	FKBP3		ENSE00001468671	ENSG00000101336	HCK		ENSE00001659995	ENSG00000255910	RP11-405A12.2
			ENSE00001524447	ENSG00000119185	ITGB1BP1		ENSE00001469003	ENSG00000142634	EFHD2		ENSE00001660080	ENSG00000123562	MORF4L2
			ENSE00001524449	ENSG00000119185	ITGB1BP1		ENSE00001469107	ENSG00000101306	MYLK2		ENSE00001660081	ENSG00000122786	CALD1
			ENSE00001524494	ENSG00000167633	KIR3DL1		ENSE00001469274	ENSG00000171552	BCL2L1		ENSE00001660315	ENSG00000091039	OSBPL8
			ENSE00001524500	ENSG00000167633	KIR3DL1		ENSE00001469296	ENSG00000171552	BCL2L1		ENSE00001660500	ENSG00000106034	CPED1
			ENSE00001524747	ENSG00000175868	CALCB		ENSE00001469852	ENSG00000077420	APBB1IP		ENSE00001660552	ENSG00000128581	IFT22
			ENSE00001525201	ENSG00000129255	MPDU1		ENSE00001470662	ENSG00000120549	KIAA1217		ENSE00001660667	ENSG00000137727	ARHGAP20
			ENSE00001525222	ENSG00000100412	ACO2		ENSE00001470663	ENSG00000120549	KIAA1217		ENSE00001660715	ENSG00000162747	FCGR3B
			ENSE00001525471	ENSG00000166147	FBN1		ENSE00001471213	ENSG00000179820	MYADM		ENSE00001660812	ENSG00000115165	CYTIP
			ENSE00001525804	ENSG00000205268	PDE7A		ENSE00001472062	ENSG00000186868	MAPT		ENSE00001661290	ENSG00000115380	EFEMP1
			ENSE00001525805	ENSG00000205268	PDE7A		ENSE00001472763	ENSG00000054523	KIF1B		ENSE00001661455	ENSG00000168385	2002-09-01
			ENSE00001526362	ENSG00000101076	HNF4A		ENSE00001473488	ENSG00000089101	CFAP61		ENSE00001661773	ENSG00000115677	HDLBP
			ENSE00001526387	ENSG00000019549	SNAI2		ENSE00001474070	ENSG00000068831	RASGRP2		ENSE00001661869	ENSG00000166147	FBN1
			ENSE00001526502	ENSG00000111640	GAPDH		ENSE00001474132	ENSG00000135083	CCNJL		ENSE00001663563	ENSG00000189058	APOD
			ENSE00001526507	ENSG00000111640	GAPDH		ENSE00001474232	ENSG00000136153	LMO7		ENSE00001663967	ENSG00000149084	HSD17B12
			ENSE00001526508	ENSG00000111640	GAPDH		ENSE00001475588	ENSG00000113657	DPYSL3		ENSE00001664432	ENSG00000168385	2002-09-01
			ENSE00001526513	ENSG00000111640	GAPDH		ENSE00001476016	ENSG00000111913	FAM65B		ENSE00001666396	ENSG00000115053	NCL
			ENSE00001526518	ENSG00000111640	GAPDH		ENSE00001476175	ENSG00000069535	MAOB		ENSE00001666864	ENSG00000091140	DLD
			ENSE00001526540	ENSG00000121236	TRIM6		ENSE00001476230	ENSG00000069424	KCNAB2		ENSE00001667081	ENSG00000125037	EMC3
			ENSE00001526557	ENSG00000075624	ACTB		ENSE00001476236	ENSG00000125691	RPL23		ENSE00001667270	ENSG00000182326	C1S
			ENSE00001526559	ENSG00000164638	SLC29A4		ENSE00001476308	ENSG00000069424	KCNAB2		ENSE00001667614	ENSG00000184792	OSBP2
			ENSE00001526611	ENSG00000008517	IL32		ENSE00001476377	ENSG00000069424	KCNAB2		ENSE00001667844	ENSG00000064042	LIMCH1
			ENSE00001527145	ENSG00000196639	HRH1		ENSE00001477032	ENSG00000059377	TBXAS1		ENSE00001668162	ENSG00000165929	TC2N
			ENSE00001527296	ENSG00000077782	FGFR1		ENSE00001477034	ENSG00000059377	TBXAS1		ENSE00001668708	ENSG00000146285	SCML4
			ENSE00001527300	ENSG00000077782	FGFR1		ENSE00001477036	ENSG00000059377	TBXAS1		ENSE00001668994	ENSG00000188107	EYS
			ENSE00001527379	ENSG00000039537	C6		ENSE00001477037	ENSG00000059377	TBXAS1		ENSE00001669138	ENSG00000188001	TPRG1
			ENSE00001527464	ENSG00000077782	FGFR1		ENSE00001477572	ENSG00000185267	CDNF		ENSE00001669232	ENSG00000082438	COBLL1
			ENSE00001527484	ENSG00000123243	ITIH5		ENSE00001477615	ENSG00000065809	FAM107B		ENSE00001669493	ENSG00000206344	HCG27
			ENSE00001528108	ENSG00000130595	TNNT3		ENSE00001477622	ENSG00000065809	FAM107B		ENSE00001670340	ENSG00000173641	HSPB7
			ENSE00001528116	ENSG00000036672	USP2		ENSE00001477693	ENSG00000156298	TSPAN7		ENSE00001670543	ENSG00000126777	KTN1
			ENSE00001529496	ENSG00000160310	PRMT2		ENSE00001477715	ENSG00000198722	UNC13B		ENSE00001670607	ENSG00000123562	MORF4L2
			ENSE00001529771	ENSG00000175701	LINC00116		ENSE00001477739	ENSG00000198722	UNC13B		ENSE00001670627	ENSG00000163072	NOSTRIN
			ENSE00001529778	ENSG00000175701	LINC00116		ENSE00001477812	ENSG00000198722	UNC13B		ENSE00001670738	ENSG00000115380	EFEMP1
			ENSE00001531595	ENSG00000188158	NHS		ENSE00001477925	ENSG00000167065	DUSP18		ENSE00001670959	ENSG00000131236	CAP1
			ENSE00001532134	ENSG00000176542	USF3		ENSE00001478051	ENSG00000178821	TMEM52		ENSE00001670997	ENSG00000136052	SLC41A2
			ENSE00001532296	ENSG00000136147	PHF11		ENSE00001478261	ENSG00000136143	SUCLA2		ENSE00001671006	ENSG00000022267	FHL1
			ENSE00001532725	ENSG00000168386	FILIP1L		ENSE00001478307	ENSG00000107537	PHYH		ENSE00001671023	ENSG00000135272	MDFIC
			ENSE00001532727	ENSG00000168386	FILIP1L		ENSE00001478445	ENSG00000198947	DMD		ENSE00001671436	ENSG00000011465	DCN
			ENSE00001532909	ENSG00000139679	LPAR6		ENSE00001479644	ENSG00000133112	TPT1		ENSE00001671551	ENSG00000176485	PLA2G16
			ENSE00001532912	ENSG00000139679	LPAR6		ENSE00001479708	ENSG00000076641	PAG1		ENSE00001671655	ENSG00000151414	NEK7
			ENSE00001532967	ENSG00000070808	CAMK2A		ENSE00001479879	ENSG00000166825	ANPEP		ENSE00001671961	ENSG00000184792	OSBP2
			ENSE00001532987	ENSG00000070808	CAMK2A		ENSE00001480526	ENSG00000112137	PHACTR1		ENSE00001672022	ENSG00000151914	DST
			ENSE00001533097	ENSG00000101439	CST3		ENSE00001481701	ENSG00000163806	SPDYA		ENSE00001672233	ENSG00000106636	YKT6
			ENSE00001533683	ENSG00000103942	HOMER2		ENSE00001481736	ENSG00000183722	LHFP		ENSE00001672284	ENSG00000144642	RBMS3
			ENSE00001533737	ENSG00000188107	EYS		ENSE00001481768	ENSG00000163803	PLB1		ENSE00001672633	ENSG00000170525	PFKFB3
			ENSE00001533739	ENSG00000188107	EYS		ENSE00001483168	ENSG00000112799	LY86		ENSE00001673042	ENSG00000137727	ARHGAP20
			ENSE00001533744	ENSG00000188107	EYS		ENSE00001483966	ENSG00000163110	PDLIM5		ENSE00001673770	ENSG00000079308	TNS1
			ENSE00001533831	ENSG00000175387	SMAD2		ENSE00001484010	ENSG00000163110	PDLIM5		ENSE00001673844	ENSG00000082438	COBLL1
			ENSE00001536880	ENSG00000152413	HOMER1		ENSE00001484211	ENSG00000188921	HACD4		ENSE00001674453	ENSG00000115677	HDLBP
			ENSE00001538340	ENSG00000141447	OSBPL1A		ENSE00001484266	ENSG00000196565	HBG2		ENSE00001674538	ENSG00000157823	AP3S2
			ENSE00001539810	ENSG00000101773	RBBP8		ENSE00001484335	ENSG00000196565	HBG2		ENSE00001674584	ENSG00000110799	VWF
			ENSE00001539839	ENSG00000101773	RBBP8		ENSE00001484514	ENSG00000223609	HBD		ENSE00001674658	ENSG00000140612	SEC11A
			ENSE00001539913	ENSG00000101773	RBBP8		ENSE00001484645	ENSG00000140416	TPM1		ENSE00001675368	ENSG00000119326	CTNNAL1
			ENSE00001540209	ENSG00000154153	FAM134B		ENSE00001485244	ENSG00000152556	PFKM		ENSE00001675506	ENSG00000131016	AKAP12
			ENSE00001540252	ENSG00000142089	IFITM3		ENSE00001485246	ENSG00000152556	PFKM		ENSE00001675795	ENSG00000166147	FBN1
			ENSE00001540384	ENSG00000093072	CECR1		ENSE00001485686	ENSG00000185437	SH3BGR		ENSE00001676171	ENSG00000110799	VWF
			ENSE00001541085	ENSG00000001460	STPG1		ENSE00001485691	ENSG00000185437	SH3BGR		ENSE00001676441	ENSG00000173848	NET1
			ENSE00001541596	ENSG00000154655	L3MBTL4		ENSE00001485693	ENSG00000185437	SH3BGR		ENSE00001676635	ENSG00000196323	ZBTB44
			ENSE00001542277	ENSG00000185721	DRG1		ENSE00001485742	ENSG00000185437	SH3BGR		ENSE00001676698	ENSG00000122786	CALD1
			ENSE00001547047	ENSG00000114439	BBX		ENSE00001485991	ENSG00000170542	SERPINB9		ENSE00001676897	ENSG00000114166	KAT2B
			ENSE00001547560	ENSG00000093000	NUP50		ENSE00001486410	ENSG00000085231	AK6		ENSE00001676904	ENSG00000065150	IPO5
			ENSE00001547814	ENSG00000150093	ITGB1		ENSE00001486811	ENSG00000139116	KIF21A		ENSE00001677112	ENSG00000122545	2007-09-01
			ENSE00001548274	ENSG00000168385	2002-09-01		ENSE00001486848	ENSG00000147862	NFIB		ENSE00001678383	ENSG00000150093	ITGB1
			ENSE00001548503	ENSG00000205268	PDE7A		ENSE00001486918	ENSG00000147862	NFIB		ENSE00001678426	ENSG00000223949	ROR1-AS1
			ENSE00001548566	ENSG00000213889	PPM1N		ENSE00001486986	ENSG00000166147	FBN1		ENSE00001679011	ENSG00000006625	GGCT
			ENSE00001548648	ENSG00000182326	C1S		ENSE00001487240	ENSG00000173535	TNFRSF10C		ENSE00001679915	ENSG00000110799	VWF
			ENSE00001549155	ENSG00000115694	STK25		ENSE00001487553	ENSG00000064201	TSPAN32		ENSE00001680053	ENSG00000174748	RPL15
			ENSE00001549623	ENSG00000100243	CYB5R3		ENSE00001488389	ENSG00000079785	DDX1		ENSE00001680864	ENSG00000134121	CHL1
			ENSE00001549803	ENSG00000124783	SSR1		ENSE00001488396	ENSG00000205707	LYRM5		ENSE00001680876	ENSG00000115963	RND3
			ENSE00001549840	ENSG00000172893	DHCR7		ENSE00001488740	ENSG00000205744	DENND1C		ENSE00001681309	ENSG00000234456	MAGI2-AS3
			ENSE00001550030	ENSG00000197616	MYH6		ENSE00001488866	ENSG00000198223	CSF2RA		ENSE00001681551	ENSG00000115380	EFEMP1
			ENSE00001550338	ENSG00000179912	R3HDM2		ENSE00001489077	ENSG00000198223	CSF2RA		ENSE00001681791	ENSG00000134333	LDHA
			ENSE00001550419	ENSG00000106853	PTGR1		ENSE00001489730	ENSG00000064042	LIMCH1		ENSE00001681798	ENSG00000165092	ALDH1A1
			ENSE00001550589	ENSG00000100243	CYB5R3		ENSE00001489849	ENSG00000130592	LSP1		ENSE00001681825	ENSG00000117519	CNN3
			ENSE00001550668	ENSG00000164638	SLC29A4		ENSE00001490245	ENSG00000130598	TNNI2		ENSE00001681826	ENSG00000184792	OSBP2
			ENSE00001551203	ENSG00000136295	TTYH3		ENSE00001490325	ENSG00000130598	TNNI2		ENSE00001681891	ENSG00000064042	LIMCH1
			ENSE00001552276	ENSG00000213904	LIPE-AS1		ENSE00001490337	ENSG00000130598	TNNI2		ENSE00001681947	ENSG00000017427	IGF1
			ENSE00001552699	ENSG00000100243	CYB5R3		ENSE00001490767	ENSG00000091490	SEL1L3		ENSE00001682189	ENSG00000162733	DDR2
			ENSE00001553319	ENSG00000055332	EIF2AK2		ENSE00001490905	ENSG00000147852	VLDLR		ENSE00001682324	ENSG00000125538	IL1B
			ENSE00001553867	ENSG00000113578	FGF1		ENSE00001490990	ENSG00000109819	PPARGC1A		ENSE00001682856	ENSG00000115504	EHBP1
			ENSE00001553936	ENSG00000120885	CLU		ENSE00001491013	ENSG00000152990	ADGRA3		ENSE00001682932	ENSG00000059377	TBXAS1
			ENSE00001554011	ENSG00000168385	2002-09-01		ENSE00001492806	ENSG00000142102	ATHL1		ENSE00001683206	ENSG00000099250	NRP1
			ENSE00001554046	ENSG00000133318	RTN3		ENSE00001493612	ENSG00000156256	USP16		ENSE00001683284	ENSG00000175899	A2M
			ENSE00001554247	ENSG00000184381	PLA2G6		ENSE00001493929	ENSG00000104067	TJP1		ENSE00001684744	ENSG00000115963	RND3
			ENSE00001554889	ENSG00000064393	HIPK2		ENSE00001494061	ENSG00000215386	MIR99AHG		ENSE00001685444	ENSG00000059377	TBXAS1
			ENSE00001554930	ENSG00000115204	MPV17		ENSE00001494159	ENSG00000167930	FAM234A		ENSE00001685736	ENSG00000165055	METTL2B
			ENSE00001555031	ENSG00000198792	TMEM184B		ENSE00001495835	ENSG00000144868	TMEM108		ENSE00001686018	ENSG00000113389	NPR3
			ENSE00001555228	ENSG00000126705	AHDC1		ENSE00001498033	ENSG00000173200	PARP15		ENSE00001686133	ENSG00000138430	OLA1
			ENSE00001555471	ENSG00000179912	R3HDM2		ENSE00001498123	ENSG00000154175	ABI3BP		ENSE00001687397	ENSG00000162599	NFIA
			ENSE00001555724	ENSG00000162976	PQLC3		ENSE00001498124	ENSG00000154175	ABI3BP		ENSE00001687788	ENSG00000183576	SETD3
			ENSE00001555884	ENSG00000058668	ATP2B4		ENSE00001498164	ENSG00000168386	FILIP1L		ENSE00001687827	ENSG00000187288	CIDEC
			ENSE00001556177	ENSG00000136560	TANK		ENSE00001498738	ENSG00000157087	ATP2B2		ENSE00001688228	ENSG00000115165	CYTIP
			ENSE00001556259	ENSG00000131711	MAP1B		ENSE00001498739	ENSG00000157087	ATP2B2		ENSE00001688708	ENSG00000091140	DLD
			ENSE00001556340	ENSG00000168385	2002-09-01		ENSE00001498903	ENSG00000117054	ACADM		ENSE00001689268	ENSG00000100519	PSMC6
			ENSE00001557358	ENSG00000136813	KIAA0368		ENSE00001499887	ENSG00000197321	SVIL		ENSE00001689299	ENSG00000148180	GSN
			ENSE00001557502	ENSG00000168385	2002-09-01		ENSE00001499900	ENSG00000172995	ARPP21		ENSE00001689441	ENSG00000101871	MID1
			ENSE00001557686	ENSG00000182718	ANXA2		ENSE00001499910	ENSG00000078814	MYH7B		ENSE00001689853	ENSG00000017427	IGF1
			ENSE00001558083	ENSG00000115204	MPV17		ENSE00001500135	ENSG00000148120	C9orf3		ENSE00001690401	ENSG00000142949	PTPRF
			ENSE00001558209	ENSG00000128573	FOXP2		ENSE00001500201	ENSG00000120549	KIAA1217		ENSE00001690859	ENSG00000223609	HBD
			ENSE00001558405	ENSG00000067191	CACNB1		ENSE00001500218	ENSG00000005243	COPZ2		ENSE00001690908	ENSG00000115380	EFEMP1
			ENSE00001558476	ENSG00000124942	AHNAK		ENSE00001503815	ENSG00000138688	KIAA1109		ENSE00001691289	ENSG00000133026	MYH10
			ENSE00001558864	ENSG00000099901	RANBP1		ENSE00001503869	ENSG00000197885	NKIRAS1		ENSE00001691604	ENSG00000006625	GGCT
			ENSE00001559285	ENSG00000100243	CYB5R3		ENSE00001504139	ENSG00000128591	FLNC		ENSE00001692262	ENSG00000214548	MEG3
			ENSE00001559724	ENSG00000115204	MPV17		ENSE00001504141	ENSG00000128591	FLNC		ENSE00001692281	ENSG00000112769	LAMA4
			ENSE00001560007	ENSG00000101751	POLI		ENSE00001504510	ENSG00000177752	YIPF7		ENSE00001692295	ENSG00000042445	RETSAT
			ENSE00001560298	ENSG00000067225	PKM		ENSE00001504513	ENSG00000110876	SELPLG		ENSE00001692552	ENSG00000109472	CPE
			ENSE00001560418	ENSG00000101751	POLI		ENSE00001505174	ENSG00000198363	ASPH		ENSE00001692625	ENSG00000115504	EHBP1
			ENSE00001560463	ENSG00000182326	C1S		ENSE00001505235	ENSG00000196218	RYR1		ENSE00001692696	ENSG00000055211	GINM1
			ENSE00001560537	ENSG00000091831	ESR1		ENSE00001505416	ENSG00000166748	AGBL1		ENSE00001692928	ENSG00000223609	HBD
			ENSE00001560603	ENSG00000182326	C1S		ENSE00001505907	ENSG00000112769	LAMA4		ENSE00001693197	ENSG00000234741	GAS5
			ENSE00001560781	ENSG00000119537	KDSR		ENSE00001505945	ENSG00000171914	TLN2		ENSE00001693938	ENSG00000213347	MXD3
			ENSE00001561334	ENSG00000178381	ZFAND2A		ENSE00001507112	ENSG00000015133	CCDC88C		ENSE00001694310	ENSG00000163072	NOSTRIN
			ENSE00001561432	ENSG00000057935	MTA3		ENSE00001507117	ENSG00000015133	CCDC88C		ENSE00001694573	ENSG00000082438	COBLL1
			ENSE00001561740	ENSG00000077782	FGFR1		ENSE00001507320	ENSG00000156738	MS4A1		ENSE00001694704	ENSG00000091140	DLD
			ENSE00001562014	ENSG00000218739	CEBPZOS		ENSE00001507452	ENSG00000187715	KBTBD12		ENSE00001694908	ENSG00000148180	GSN
			ENSE00001562401	ENSG00000093010	COMT		ENSE00001507650	ENSG00000125354	2006-09-01		ENSE00001695300	ENSG00000188001	TPRG1
			ENSE00001563246	ENSG00000150093	ITGB1		ENSE00001508231	ENSG00000211896	IGHG1		ENSE00001696035	ENSG00000115380	EFEMP1
			ENSE00001563354	ENSG00000123358	NR4A1		ENSE00001508765	ENSG00000163162	RNF149		ENSE00001696134	ENSG00000115380	EFEMP1
			ENSE00001563709	ENSG00000115694	STK25		ENSE00001509597	ENSG00000239998	LILRA2		ENSE00001696143	ENSG00000115380	EFEMP1
			ENSE00001563900	ENSG00000116030	SUMO1		ENSE00001509618	ENSG00000167613	LAIR1		ENSE00001696353	ENSG00000130600	H19
			ENSE00001564176	ENSG00000182326	C1S		ENSE00001509624	ENSG00000167613	LAIR1		ENSE00001696614	ENSG00000115677	HDLBP
			ENSE00001564220	ENSG00000100401	RANGAP1		ENSE00001509690	ENSG00000179820	MYADM		ENSE00001697780	ENSG00000142875	PRKACB
			ENSE00001564824	ENSG00000101361	NOP56		ENSE00001510007	ENSG00000196482	ESRRG		ENSE00001698240	ENSG00000198821	CD247
			ENSE00001564892	ENSG00000060339	CCAR1		ENSE00001510520	ENSG00000067066	SP100		ENSE00001698252	ENSG00000112769	LAMA4
			ENSE00001564922	ENSG00000108061	SHOC2		ENSE00001510835	ENSG00000198842	DUSP27		ENSE00001698282	ENSG00000003402	CFLAR
			ENSE00001565056	ENSG00000198947	DMD		ENSE00001511122	ENSG00000012124	CD22		ENSE00001698441	ENSG00000136052	SLC41A2
			ENSE00001565073	ENSG00000123384	LRP1		ENSE00001511265	ENSG00000064012	CASP8		ENSE00001699292	ENSG00000075223	SEMA3C
			ENSE00001565128	ENSG00000156976	EIF4A2		ENSE00001511364	ENSG00000112425	EPM2A		ENSE00001699833	ENSG00000180694	TMEM64
			ENSE00001565199	ENSG00000139620	KANSL2		ENSE00001511645	ENSG00000112303	VNN2		ENSE00001699841	ENSG00000166147	FBN1
			ENSE00001565253	ENSG00000143164	DCAF6		ENSE00001511799	ENSG00000155657	TTN		ENSE00001699987	ENSG00000130600	H19
			ENSE00001577021	ENSG00000042493	CAPG		ENSE00001511800	ENSG00000155657	TTN		ENSE00001700039	ENSG00000110799	VWF
			ENSE00001577058	ENSG00000115540	MOB4		ENSE00001511801	ENSG00000155657	TTN		ENSE00001700444	ENSG00000125037	EMC3
			ENSE00001577070	ENSG00000091436	AC013461.1		ENSE00001512194	ENSG00000111860	CEP85L		ENSE00001701797	ENSG00000093144	ECHDC1
			ENSE00001577272	ENSG00000136536	2007-03-01		ENSE00001512195	ENSG00000111860	CEP85L		ENSE00001701990	ENSG00000161057	PSMC2
			ENSE00001577366	ENSG00000075292	ZNF638		ENSE00001512223	ENSG00000079156	OSBPL6		ENSE00001702158	ENSG00000102781	KATNAL1
			ENSE00001577509	ENSG00000116030	SUMO1		ENSE00001512349	ENSG00000010810	FYN		ENSE00001702388	ENSG00000189058	APOD
			ENSE00001577621	ENSG00000057935	MTA3		ENSE00001512519	ENSG00000189171	S100A13		ENSE00001703382	ENSG00000151914	DST
			ENSE00001578157	ENSG00000168906	MAT2A		ENSE00001512622	ENSG00000143546	S100A8		ENSE00001703636	ENSG00000091140	DLD
			ENSE00001578286	ENSG00000163092	XIRP2		ENSE00001513461	ENSG00000168702	LRP1B		ENSE00001704017	ENSG00000185052	SLC24A3
			ENSE00001578578	ENSG00000183010	PYCR1		ENSE00001513897	ENSG00000114125	RNF7		ENSE00001704432	ENSG00000148180	GSN
			ENSE00001578622	ENSG00000182177	ASB18		ENSE00001513907	ENSG00000118407	FILIP1		ENSE00001704968	ENSG00000148180	GSN
			ENSE00001578657	ENSG00000077380	DYNC1I2		ENSE00001513945	ENSG00000090263	MRPS33		ENSE00001705081	ENSG00000022267	FHL1
			ENSE00001578740	ENSG00000157827	FMNL2		ENSE00001514164	ENSG00000197249	SERPINA1		ENSE00001705126	ENSG00000122786	CALD1
			ENSE00001579237	ENSG00000077380	DYNC1I2		ENSE00001514680	ENSG00000144061	NPHP1		ENSE00001705744	ENSG00000079308	TNS1
			ENSE00001579262	ENSG00000144161	ZC3H8		ENSE00001514683	ENSG00000175984	DENND2C		ENSE00001707286	ENSG00000134201	GSTM5
			ENSE00001579811	ENSG00000144152	FBLN7		ENSE00001514685	ENSG00000175984	DENND2C		ENSE00001707511	ENSG00000118257	NRP2
			ENSE00001580025	ENSG00000163092	XIRP2		ENSE00001514785	ENSG00000169756	LIMS1		ENSE00001707573	ENSG00000224973	LARGE-AS1
			ENSE00001580055	ENSG00000077380	DYNC1I2		ENSE00001514930	ENSG00000165929	TC2N		ENSE00001708071	ENSG00000224397	LINC01272
			ENSE00001580590	ENSG00000163092	XIRP2		ENSE00001515380	ENSG00000168404	MLKL		ENSE00001708256	ENSG00000131016	AKAP12
			ENSE00001580958	ENSG00000077380	DYNC1I2		ENSE00001515383	ENSG00000151914	DST		ENSE00001708326	ENSG00000105974	CAV1
			ENSE00001581488	ENSG00000163092	XIRP2		ENSE00001515419	ENSG00000105974	CAV1		ENSE00001708395	ENSG00000225783	MIAT
			ENSE00001581555	ENSG00000116030	SUMO1		ENSE00001515425	ENSG00000105974	CAV1		ENSE00001708562	ENSG00000197183	NOL4L
			ENSE00001581983	ENSG00000204843	DCTN1		ENSE00001515849	ENSG00000160211	G6PD		ENSE00001708710	ENSG00000184792	OSBP2
			ENSE00001582012	ENSG00000077380	DYNC1I2		ENSE00001516038	ENSG00000105851	PIK3CG		ENSE00001708956	ENSG00000115380	EFEMP1
			ENSE00001582411	ENSG00000168427	KLHL30		ENSE00001516393	ENSG00000069122	ADGRF5		ENSE00001709065	ENSG00000118257	NRP2
			ENSE00001582440	ENSG00000116030	SUMO1		ENSE00001516514	ENSG00000123329	ARHGAP9		ENSE00001709231	ENSG00000077380	DYNC1I2
			ENSE00001582572	ENSG00000077380	DYNC1I2		ENSE00001516749	ENSG00000112715	VEGFA		ENSE00001709624	ENSG00000163960	UBXN7
			ENSE00001582656	ENSG00000172115	CYCS		ENSE00001516977	ENSG00000095637	SORBS1		ENSE00001709685	ENSG00000136235	GPNMB
			ENSE00001582729	ENSG00000172115	CYCS		ENSE00001517499	ENSG00000162688	AGL		ENSE00001709696	ENSG00000197343	ZNF655
			ENSE00001582854	ENSG00000042493	CAPG		ENSE00001517619	ENSG00000065357	DGKA		ENSE00001709759	ENSG00000125037	EMC3
			ENSE00001583037	ENSG00000132313	MRPL35		ENSE00001517794	ENSG00000109390	NDUFC1		ENSE00001710033	ENSG00000064042	LIMCH1
			ENSE00001583437	ENSG00000163092	XIRP2		ENSE00001517801	ENSG00000109390	NDUFC1		ENSE00001710144	ENSG00000153113	CAST
			ENSE00001584202	ENSG00000173744	AGFG1		ENSE00001517843	ENSG00000171992	SYNPO		ENSE00001710304	ENSG00000175899	A2M
			ENSE00001584426	ENSG00000042493	CAPG		ENSE00001518170	ENSG00000187098	MITF		ENSE00001710376	ENSG00000115504	EHBP1
			ENSE00001585397	ENSG00000115977	AAK1		ENSE00001518177	ENSG00000187098	MITF		ENSE00001710972	ENSG00000175899	A2M
			ENSE00001586278	ENSG00000116030	SUMO1		ENSE00001518409	ENSG00000072110	ACTN1		ENSE00001711193	ENSG00000135272	MDFIC
			ENSE00001586538	ENSG00000187514	PTMA		ENSE00001518437	ENSG00000068831	RASGRP2		ENSE00001712018	ENSG00000184903	IMMP2L
			ENSE00001586866	ENSG00000115977	AAK1		ENSE00001519130	ENSG00000172349	IL16		ENSE00001712622	ENSG00000064042	LIMCH1
			ENSE00001586903	ENSG00000116030	SUMO1		ENSE00001519131	ENSG00000172349	IL16		ENSE00001712809	ENSG00000198947	DMD
			ENSE00001587230	ENSG00000077380	DYNC1I2		ENSE00001519136	ENSG00000172349	IL16		ENSE00001712864	ENSG00000168385	2002-09-01
			ENSE00001587268	ENSG00000116030	SUMO1		ENSE00001519265	ENSG00000121281	ADCY7		ENSE00001713219	ENSG00000130508	PXDN
			ENSE00001587440	ENSG00000116030	SUMO1		ENSE00001519313	ENSG00000126803	HSPA2		ENSE00001713690	ENSG00000234456	MAGI2-AS3
			ENSE00001588345	ENSG00000168906	MAT2A		ENSE00001519510	ENSG00000054654	SYNE2		ENSE00001714041	ENSG00000182718	ANXA2
			ENSE00001589182	ENSG00000182177	ASB18		ENSE00001519714	ENSG00000166348	USP54		ENSE00001714066	ENSG00000234456	MAGI2-AS3
			ENSE00001589423	ENSG00000077380	DYNC1I2		ENSE00001519719	ENSG00000163939	PBRM1		ENSE00001714223	ENSG00000006625	GGCT
			ENSE00001589774	ENSG00000075292	ZNF638		ENSE00001520232	ENSG00000145335	SNCA		ENSE00001714359	ENSG00000025796	SEC63
			ENSE00001590474	ENSG00000107581	EIF3A		ENSE00001520233	ENSG00000145335	SNCA		ENSE00001714994	ENSG00000148053	NTRK2
			ENSE00001590784	ENSG00000198363	ASPH		ENSE00001520234	ENSG00000145335	SNCA		ENSE00001715236	ENSG00000144642	RBMS3
			ENSE00001590899	ENSG00000198382	UVRAG		ENSE00001520237	ENSG00000145335	SNCA		ENSE00001715890	ENSG00000177565	TBL1XR1
			ENSE00001591048	ENSG00000120156	TEK		ENSE00001520243	ENSG00000167173	C15orf39		ENSE00001716237	ENSG00000129003	VPS13C
			ENSE00001591240	ENSG00000129255	MPDU1		ENSE00001520261	ENSG00000145335	SNCA		ENSE00001716457	ENSG00000115165	CYTIP
			ENSE00001591416	ENSG00000148180	GSN		ENSE00001520371	ENSG00000081059	TCF7		ENSE00001716503	ENSG00000115414	FN1
			ENSE00001591472	ENSG00000114439	BBX		ENSE00001520374	ENSG00000081059	TCF7		ENSE00001716774	ENSG00000234456	MAGI2-AS3
			ENSE00001591555	ENSG00000100243	CYB5R3		ENSE00001520777	ENSG00000072682	P4HA2		ENSE00001716819	ENSG00000130638	ATXN10
			ENSE00001591561	ENSG00000157827	FMNL2		ENSE00001521070	ENSG00000149925	ALDOA		ENSE00001716847	ENSG00000125037	EMC3
			ENSE00001591912	ENSG00000093183	SEC22C		ENSE00001521284	ENSG00000126777	KTN1		ENSE00001716911	ENSG00000173641	HSPB7
			ENSE00001591927	ENSG00000102781	KATNAL1		ENSE00001521285	ENSG00000126777	KTN1		ENSE00001717251	ENSG00000150093	ITGB1
			ENSE00001591947	ENSG00000115694	STK25		ENSE00001521294	ENSG00000126777	KTN1		ENSE00001717622	ENSG00000080503	SMARCA2
			ENSE00001592094	ENSG00000204219	TCEA3		ENSE00001521584	ENSG00000126777	KTN1		ENSE00001717685	ENSG00000196562	SULF2
			ENSE00001592740	ENSG00000138821	SLC39A8		ENSE00001521828	ENSG00000153310	FAM49B		ENSE00001717687	ENSG00000166147	FBN1
			ENSE00001592754	ENSG00000010256	UQCRC1		ENSE00001521868	ENSG00000184613	NELL2		ENSE00001719032	ENSG00000142949	PTPRF
			ENSE00001592765	ENSG00000173681	CXorf23		ENSE00001521894	ENSG00000196296	ATP2A1		ENSE00001719242	ENSG00000079150	FKBP7
			ENSE00001592776	ENSG00000093144	ECHDC1		ENSE00001522002	ENSG00000132432	SEC61G		ENSE00001720336	ENSG00000164830	OXR1
			ENSE00001592835	ENSG00000132716	DCAF8		ENSE00001522628	ENSG00000135362	PRR5L		ENSE00001720571	ENSG00000075711	DLG1
			ENSE00001592861	ENSG00000131378	RFTN1		ENSE00001522629	ENSG00000135362	PRR5L		ENSE00001721000	ENSG00000059377	TBXAS1
			ENSE00001593055	ENSG00000122378	FAM213A		ENSE00001522740	ENSG00000077238	IL4R		ENSE00001721166	ENSG00000197343	ZNF655
			ENSE00001593189	ENSG00000185291	IL3RA		ENSE00001522774	ENSG00000165406	2008-03-01		ENSE00001721256	ENSG00000163072	NOSTRIN
			ENSE00001593271	ENSG00000123131	PRDX4		ENSE00001523126	ENSG00000160808	MYL3		ENSE00001721442	ENSG00000175899	A2M
			ENSE00001594284	ENSG00000102781	KATNAL1		ENSE00001523248	ENSG00000163827	LRRC2		ENSE00001721656	ENSG00000135218	CD36
			ENSE00001594461	ENSG00000138688	KIAA1109		ENSE00001523304	ENSG00000101134	DOK5		ENSE00001721781	ENSG00000064042	LIMCH1
			ENSE00001594495	ENSG00000093183	SEC22C		ENSE00001523402	ENSG00000171940	ZNF217		ENSE00001721847	ENSG00000142949	PTPRF
			ENSE00001595176	ENSG00000091129	NRCAM		ENSE00001523692	ENSG00000069431	ABCC9		ENSE00001721954	ENSG00000058668	ATP2B4
			ENSE00001595448	ENSG00000111653	ING4		ENSE00001523746	ENSG00000150076	CCDC7		ENSE00001722029	ENSG00000059377	TBXAS1
			ENSE00001595660	ENSG00000198453	ZNF568		ENSE00001523752	ENSG00000100442	FKBP3		ENSE00001722166	ENSG00000119013	NDUFB3
			ENSE00001595954	ENSG00000178104	PDE4DIP		ENSE00001524336	ENSG00000165795	NDRG2		ENSE00001722237	ENSG00000164659	KIAA1324L
			ENSE00001595989	ENSG00000079308	TNS1		ENSE00001524494	ENSG00000167633	KIR3DL1		ENSE00001722305	ENSG00000234741	GAS5
			ENSE00001596161	ENSG00000157502	MUM1L1		ENSE00001524500	ENSG00000167633	KIR3DL1		ENSE00001722430	ENSG00000082438	COBLL1
			ENSE00001596286	ENSG00000067798	NAV3		ENSE00001524513	ENSG00000146592	CREB5		ENSE00001722755	ENSG00000167613	LAIR1
			ENSE00001596516	ENSG00000006652	IFRD1		ENSE00001524739	ENSG00000086300	SNX10		ENSE00001723484	ENSG00000164659	KIAA1324L
			ENSE00001596530	ENSG00000185842	DNAH14		ENSE00001524755	ENSG00000204577	LILRB3		ENSE00001723707	ENSG00000117519	CNN3
			ENSE00001596584	ENSG00000158528	PPP1R9A		ENSE00001524870	ENSG00000171033	PKIA		ENSE00001723832	ENSG00000143951	WDPCP
			ENSE00001597085	ENSG00000075624	ACTB		ENSE00001524871	ENSG00000171033	PKIA		ENSE00001724165	ENSG00000135917	SLC19A3
			ENSE00001597179	ENSG00000089006	SNX5		ENSE00001525105	ENSG00000172995	ARPP21		ENSE00001724257	ENSG00000115677	HDLBP
			ENSE00001597274	ENSG00000187240	DYNC2H1		ENSE00001525169	ENSG00000183323	CCDC125		ENSE00001724347	ENSG00000151914	DST
			ENSE00001597442	ENSG00000163931	TKT		ENSE00001525319	ENSG00000189067	LITAF		ENSE00001724460	ENSG00000130508	PXDN
			ENSE00001597959	ENSG00000106025	TSPAN12		ENSE00001525471	ENSG00000166147	FBN1		ENSE00001724500	ENSG00000115677	HDLBP
			ENSE00001597992	ENSG00000115271	GCA		ENSE00001525734	ENSG00000169031	COL4A3		ENSE00001724529	ENSG00000050628	PTGER3
			ENSE00001598124	ENSG00000075213	SEMA3A		ENSE00001525928	ENSG00000072195	SPEG		ENSE00001724855	ENSG00000234741	GAS5
			ENSE00001598129	ENSG00000147576	ADHFE1		ENSE00001526323	ENSG00000198722	UNC13B		ENSE00001726082	ENSG00000001629	ANKIB1
			ENSE00001598140	ENSG00000168890	TMEM150A		ENSE00001526367	ENSG00000129204	USP6		ENSE00001726342	ENSG00000091136	LAMB1
			ENSE00001598166	ENSG00000174748	RPL15		ENSE00001526502	ENSG00000111640	GAPDH		ENSE00001726658	ENSG00000188001	TPRG1
			ENSE00001598182	ENSG00000093183	SEC22C		ENSE00001526508	ENSG00000111640	GAPDH		ENSE00001726840	ENSG00000136960	ENPP2
			ENSE00001598221	ENSG00000161217	PCYT1A		ENSE00001526513	ENSG00000111640	GAPDH		ENSE00001727074	ENSG00000110799	VWF
			ENSE00001598337	ENSG00000197616	MYH6		ENSE00001526518	ENSG00000111640	GAPDH		ENSE00001727135	ENSG00000091136	LAMB1
			ENSE00001598358	ENSG00000115365	LANCL1		ENSE00001526726	ENSG00000107537	PHYH		ENSE00001727500	ENSG00000182326	C1S
			ENSE00001598365	ENSG00000130779	CLIP1		ENSE00001526751	ENSG00000107537	PHYH		ENSE00001727698	ENSG00000166033	HTRA1
			ENSE00001598433	ENSG00000145860	RNF145		ENSE00001526779	ENSG00000107537	PHYH		ENSE00001727906	ENSG00000148180	GSN
			ENSE00001599084	ENSG00000144868	TMEM108		ENSE00001526847	ENSG00000186470	BTN3A2		ENSE00001728064	ENSG00000075223	SEMA3C
			ENSE00001599200	ENSG00000227195	MIR663AHG		ENSE00001527203	ENSG00000157087	ATP2B2		ENSE00001728232	ENSG00000082438	COBLL1
			ENSE00001599261	ENSG00000118263	KLF7		ENSE00001528009	ENSG00000099331	MYO9B		ENSE00001728949	ENSG00000115271	GCA
			ENSE00001600034	ENSG00000093144	ECHDC1		ENSE00001528108	ENSG00000130595	TNNT3		ENSE00001729069	ENSG00000148180	GSN
			ENSE00001601062	ENSG00000091129	NRCAM		ENSE00001528215	ENSG00000198125	MB		ENSE00001729100	ENSG00000166147	FBN1
			ENSE00001601320	ENSG00000168385	2002-09-01		ENSE00001529070	ENSG00000155465	SLC7A7		ENSE00001729465	ENSG00000234456	MAGI2-AS3
			ENSE00001601677	ENSG00000170525	PFKFB3		ENSE00001529151	ENSG00000120899	PTK2B		ENSE00001729502	ENSG00000182326	C1S
			ENSE00001602403	ENSG00000079308	TNS1		ENSE00001529156	ENSG00000120899	PTK2B		ENSE00001729860	ENSG00000134121	CHL1
			ENSE00001602547	ENSG00000114796	KLHL24		ENSE00001529467	ENSG00000185187	SIGIRR		ENSE00001730971	ENSG00000064042	LIMCH1
			ENSE00001602628	ENSG00000122545	2007-09-01		ENSE00001529777	ENSG00000173535	TNFRSF10C		ENSE00001731363	ENSG00000180694	TMEM64
			ENSE00001602827	ENSG00000232554	RSU1P2		ENSE00001529779	ENSG00000173535	TNFRSF10C		ENSE00001731441	ENSG00000134121	CHL1
			ENSE00001602867	ENSG00000100097	LGALS1		ENSE00001530017	ENSG00000105976	MET		ENSE00001731578	ENSG00000109339	MAPK10
			ENSE00001603063	ENSG00000172059	KLF11		ENSE00001530053	ENSG00000214194	LINC00998		ENSE00001732099	ENSG00000148180	GSN
			ENSE00001603471	ENSG00000172943	PHF8		ENSE00001530081	ENSG00000100325	ASCC2		ENSE00001732346	ENSG00000148180	GSN
			ENSE00001603637	ENSG00000133657	ATP13A3		ENSE00001530198	ENSG00000206172	HBA1		ENSE00001732529	ENSG00000061676	NCKAP1
			ENSE00001603722	ENSG00000135926	TMBIM1		ENSE00001530243	ENSG00000078295	ADCY2		ENSE00001733366	ENSG00000079308	TNS1
			ENSE00001603958	ENSG00000143418	CERS2		ENSE00001530449	ENSG00000165795	NDRG2		ENSE00001734045	ENSG00000133026	MYH10
			ENSE00001604154	ENSG00000162669	HFM1		ENSE00001530450	ENSG00000165795	NDRG2		ENSE00001734091	ENSG00000132334	PTPRE
			ENSE00001604172	ENSG00000105926	MPP6		ENSE00001530475	ENSG00000165795	NDRG2		ENSE00001734107	ENSG00000100528	CNIH1
			ENSE00001604217	ENSG00000095203	EPB41L4B		ENSE00001530483	ENSG00000165795	NDRG2		ENSE00001734131	ENSG00000115539	PDCL3
			ENSE00001604607	ENSG00000093000	NUP50		ENSE00001530484	ENSG00000160255	ITGB2		ENSE00001734331	ENSG00000164483	SAMD3
			ENSE00001604947	ENSG00000162961	DPY30		ENSE00001530488	ENSG00000165795	NDRG2		ENSE00001734362	ENSG00000184903	IMMP2L
			ENSE00001605266	ENSG00000187240	DYNC2H1		ENSE00001530495	ENSG00000160255	ITGB2		ENSE00001734404	ENSG00000148180	GSN
			ENSE00001605501	ENSG00000079308	TNS1		ENSE00001530508	ENSG00000197971	MBP		ENSE00001734528	ENSG00000151414	NEK7
			ENSE00001605619	ENSG00000234741	GAS5		ENSE00001530573	ENSG00000197971	MBP		ENSE00001734672	ENSG00000069974	RAB27A
			ENSE00001605701	ENSG00000129680	MAP7D3		ENSE00001530768	ENSG00000160999	SH2B2		ENSE00001734923	ENSG00000130600	H19
			ENSE00001605717	ENSG00000095203	EPB41L4B		ENSE00001532727	ENSG00000168386	FILIP1L		ENSE00001735249	ENSG00000148180	GSN
			ENSE00001605855	ENSG00000175701	LINC00116		ENSE00001532896	ENSG00000166748	AGBL1		ENSE00001735303	ENSG00000059377	TBXAS1
			ENSE00001606398	ENSG00000073712	FERMT2		ENSE00001532967	ENSG00000070808	CAMK2A		ENSE00001735669	ENSG00000079819	EPB41L2
			ENSE00001607184	ENSG00000127947	PTPN12		ENSE00001532987	ENSG00000070808	CAMK2A		ENSE00001735992	ENSG00000115271	GCA
			ENSE00001607201	ENSG00000135218	CD36		ENSE00001533569	ENSG00000214548	MEG3		ENSE00001736135	ENSG00000133026	MYH10
			ENSE00001607440	ENSG00000162976	PQLC3		ENSE00001533661	ENSG00000214548	MEG3		ENSE00001736519	ENSG00000122786	CALD1
			ENSE00001607729	ENSG00000234899	SOX9-AS1		ENSE00001533683	ENSG00000103942	HOMER2		ENSE00001737060	ENSG00000127990	SGCE
			ENSE00001607906	ENSG00000104093	DMXL2		ENSE00001533718	ENSG00000136167	LCP1		ENSE00001737834	ENSG00000092929	UNC13D
			ENSE00001607930	ENSG00000134986	NREP		ENSE00001533721	ENSG00000136167	LCP1		ENSE00001738789	ENSG00000151474	FRMD4A
			ENSE00001608229	ENSG00000079308	TNS1		ENSE00001533722	ENSG00000136167	LCP1		ENSE00001738966	ENSG00000136436	CALCOCO2
			ENSE00001608323	ENSG00000143442	POGZ		ENSE00001534177	ENSG00000133112	TPT1		ENSE00001739202	ENSG00000130600	H19
			ENSE00001608358	ENSG00000069702	TGFBR3		ENSE00001535616	ENSG00000157551	KCNJ15		ENSE00001739416	ENSG00000234456	MAGI2-AS3
			ENSE00001608425	ENSG00000162961	DPY30		ENSE00001535636	ENSG00000157551	KCNJ15		ENSE00001739773	ENSG00000234741	GAS5
			ENSE00001608547	ENSG00000127947	PTPN12		ENSE00001535637	ENSG00000157551	KCNJ15		ENSE00001739792	ENSG00000163072	NOSTRIN
			ENSE00001608872	ENSG00000134602	STK26		ENSE00001536504	ENSG00000127084	FGD3		ENSE00001739802	ENSG00000135917	SLC19A3
			ENSE00001609080	ENSG00000134986	NREP		ENSE00001536721	ENSG00000214872	SMTNL1		ENSE00001740027	ENSG00000189058	APOD
			ENSE00001609107	ENSG00000168036	CTNNB1		ENSE00001536723	ENSG00000214872	SMTNL1		ENSE00001740116	ENSG00000109686	SH3D19
			ENSE00001609294	ENSG00000182326	C1S		ENSE00001536859	ENSG00000171962	DRC3		ENSE00001740830	ENSG00000115461	IGFBP5
			ENSE00001609357	ENSG00000198796	ALPK2		ENSE00001536880	ENSG00000152413	HOMER1		ENSE00001740949	ENSG00000081803	CADPS2
			ENSE00001609567	ENSG00000134109	EDEM1		ENSE00001540096	ENSG00000015475	BID		ENSE00001741023	ENSG00000185811	IKZF1
			ENSE00001609641	ENSG00000155380	SLC16A1		ENSE00001540140	ENSG00000015475	BID		ENSE00001741345	ENSG00000079150	FKBP7
			ENSE00001609963	ENSG00000242574	HLA-DMB		ENSE00001540382	ENSG00000093072	CECR1		ENSE00001741403	ENSG00000133026	MYH10
			ENSE00001610563	ENSG00000155380	SLC16A1		ENSE00001540384	ENSG00000093072	CECR1		ENSE00001741456	ENSG00000162599	NFIA
			ENSE00001610640	ENSG00000134109	EDEM1		ENSE00001540554	ENSG00000091490	SEL1L3		ENSE00001741642	ENSG00000118705	RPN2
			ENSE00001611904	ENSG00000125166	GOT2		ENSE00001540954	ENSG00000198838	RYR3		ENSE00001741742	ENSG00000008394	MGST1
			ENSE00001611922	ENSG00000010256	UQCRC1		ENSE00001542670	ENSG00000215458	AATBC		ENSE00001741871	ENSG00000171227	TMEM37
			ENSE00001612817	ENSG00000177565	TBL1XR1		ENSE00001543360	ENSG00000154721	JAM2		ENSE00001742048	ENSG00000184792	OSBP2
			ENSE00001613045	ENSG00000171940	ZNF217		ENSE00001543713	ENSG00000101605	MYOM1		ENSE00001742130	ENSG00000234456	MAGI2-AS3
			ENSE00001613102	ENSG00000132670	PTPRA		ENSE00001545515	ENSG00000154358	OBSCN		ENSE00001742457	ENSG00000198947	DMD
			ENSE00001614186	ENSG00000188243	COMMD6		ENSE00001546516	ENSG00000092054	MYH7		ENSE00001742719	ENSG00000225783	MIAT
			ENSE00001614927	ENSG00000232677	LINC00665		ENSE00001546641	ENSG00000169855	ROBO1		ENSE00001743041	ENSG00000135537	LACE1
			ENSE00001615340	ENSG00000173402	DAG1		ENSE00001546660	ENSG00000157087	ATP2B2		ENSE00001743280	ENSG00000082438	COBLL1
			ENSE00001615586	ENSG00000106571	GLI3		ENSE00001546964	ENSG00000198125	MB		ENSE00001743844	ENSG00000165775	FUNDC2
			ENSE00001615634	ENSG00000203879	GDI1		ENSE00001547363	ENSG00000106070	GRB10		ENSE00001744118	ENSG00000197343	ZNF655
			ENSE00001615833	ENSG00000127947	PTPN12		ENSE00001547431	ENSG00000125347	IRF1		ENSE00001744121	ENSG00000112769	LAMA4
			ENSE00001615944	ENSG00000168393	DTYMK		ENSE00001547570	ENSG00000182541	LIMK2		ENSE00001744333	ENSG00000085063	CD59
			ENSE00001616111	ENSG00000151929	BAG3		ENSE00001547943	ENSG00000170745	KCNS3		ENSE00001744691	ENSG00000119782	FKBP1B
			ENSE00001616475	ENSG00000130429	ARPC1B		ENSE00001548246	ENSG00000128340	RAC2		ENSE00001744833	ENSG00000189058	APOD
			ENSE00001617064	ENSG00000155657	TTN		ENSE00001548341	ENSG00000213626	LBH		ENSE00001745044	ENSG00000091129	NRCAM
			ENSE00001617069	ENSG00000005471	ABCB4		ENSE00001548566	ENSG00000213889	PPM1N		ENSE00001745465	ENSG00000214413	BBIP1
			ENSE00001617784	ENSG00000115271	GCA		ENSE00001548892	ENSG00000151835	SACS		ENSE00001745596	ENSG00000168385	2002-09-01
			ENSE00001618048	ENSG00000092199	HNRNPC		ENSE00001548944	ENSG00000173482	PTPRM		ENSE00001746112	ENSG00000113594	LIFR
			ENSE00001618180	ENSG00000237412	PRSS56		ENSE00001549786	ENSG00000121895	TMEM156		ENSE00001746231	ENSG00000135218	CD36
			ENSE00001618611	ENSG00000136147	PHF11		ENSE00001549818	ENSG00000137962	ARHGAP29		ENSE00001746254	ENSG00000091136	LAMB1
			ENSE00001618839	ENSG00000184381	PLA2G6		ENSE00001550047	ENSG00000100368	CSF2RB		ENSE00001746320	ENSG00000022267	FHL1
			ENSE00001618926	ENSG00000148180	GSN		ENSE00001550222	ENSG00000115310	RTN4		ENSE00001746408	ENSG00000101335	MYL9
			ENSE00001619113	ENSG00000173402	DAG1		ENSE00001550470	ENSG00000100055	CYTH4		ENSE00001746427	ENSG00000017427	IGF1
			ENSE00001619222	ENSG00000182247	UBE2E2		ENSE00001551050	ENSG00000198125	MB		ENSE00001746691	ENSG00000066027	PPP2R5A
			ENSE00001619396	ENSG00000047849	MAP4		ENSE00001551084	ENSG00000102445	KIAA0226L		ENSE00001746973	ENSG00000161217	PCYT1A
			ENSE00001619764	ENSG00000154269	ENPP3		ENSE00001551799	ENSG00000112182	BACH2		ENSE00001747125	ENSG00000071189	SNX13
			ENSE00001619916	ENSG00000234741	GAS5		ENSE00001551834	ENSG00000149289	ZC3H12C		ENSE00001747224	ENSG00000163960	UBXN7
			ENSE00001620113	ENSG00000173744	AGFG1		ENSE00001551967	ENSG00000128340	RAC2		ENSE00001747603	ENSG00000022267	FHL1
			ENSE00001620599	ENSG00000077380	DYNC1I2		ENSE00001552048	ENSG00000218336	TENM3		ENSE00001748757	ENSG00000134121	CHL1
			ENSE00001620651	ENSG00000164068	RNF123		ENSE00001552313	ENSG00000029534	ANK1		ENSE00001748779	ENSG00000116030	SUMO1
			ENSE00001620822	ENSG00000182326	C1S		ENSE00001552453	ENSG00000128340	RAC2		ENSE00001749316	ENSG00000137501	SYTL2
			ENSE00001620830	ENSG00000105518	TMEM205		ENSE00001553075	ENSG00000153310	FAM49B		ENSE00001749317	ENSG00000131016	AKAP12
			ENSE00001621025	ENSG00000068976	PYGM		ENSE00001553330	ENSG00000173083	HPSE		ENSE00001749490	ENSG00000130600	H19
			ENSE00001621120	ENSG00000188107	EYS		ENSE00001554029	ENSG00000170458	CD14		ENSE00001749536	ENSG00000234741	GAS5
			ENSE00001621274	ENSG00000152463	OLAH		ENSE00001554082	ENSG00000167077	MEI1		ENSE00001750988	ENSG00000115306	SPTBN1
			ENSE00001621290	ENSG00000132361	CLUH		ENSE00001555275	ENSG00000115310	RTN4		ENSE00001751249	ENSG00000106636	YKT6
			ENSE00001621645	ENSG00000002079	MYH16		ENSE00001555892	ENSG00000138029	HADHB		ENSE00001751854	ENSG00000172575	RASGRP1
			ENSE00001621687	ENSG00000162614	NEXN		ENSE00001556381	ENSG00000204577	LILRB3		ENSE00001752019	ENSG00000075223	SEMA3C
			ENSE00001622328	ENSG00000110077	MS4A6A		ENSE00001556443	ENSG00000143198	MGST3		ENSE00001752414	ENSG00000066056	TIE1
			ENSE00001622418	ENSG00000189320	FAM180A		ENSE00001556602	ENSG00000197249	SERPINA1		ENSE00001752653	ENSG00000042445	RETSAT
			ENSE00001622526	ENSG00000048991	R3HDM1		ENSE00001556801	ENSG00000123094	RASSF8		ENSE00001752711	ENSG00000099250	NRP1
			ENSE00001623539	ENSG00000091129	NRCAM		ENSE00001557038	ENSG00000115828	QPCT		ENSE00001753582	ENSG00000166147	FBN1
			ENSE00001624009	ENSG00000119004	CYP20A1		ENSE00001557230	ENSG00000128609	NDUFA5		ENSE00001753629	ENSG00000082438	COBLL1
			ENSE00001624452	ENSG00000115204	MPV17		ENSE00001557585	ENSG00000065357	DGKA		ENSE00001753643	ENSG00000003436	TFPI
			ENSE00001624525	ENSG00000042493	CAPG		ENSE00001557781	ENSG00000184792	OSBP2		ENSE00001754095	ENSG00000160862	AZGP1
			ENSE00001624699	ENSG00000115204	MPV17		ENSE00001558405	ENSG00000067191	CACNB1		ENSE00001754103	ENSG00000100151	PICK1
			ENSE00001624788	ENSG00000095203	EPB41L4B		ENSE00001558796	ENSG00000113448	PDE4D		ENSE00001754214	ENSG00000082438	COBLL1
			ENSE00001625365	ENSG00000055211	GINM1		ENSE00001558855	ENSG00000102445	KIAA0226L		ENSE00001754538	ENSG00000135218	CD36
			ENSE00001625550	ENSG00000170525	PFKFB3		ENSE00001559093	ENSG00000105974	CAV1		ENSE00001754857	ENSG00000120049	KCNIP2
			ENSE00001625637	ENSG00000213585	VDAC1		ENSE00001559245	ENSG00000187715	KBTBD12		ENSE00001755355	ENSG00000119013	NDUFB3
			ENSE00001625946	ENSG00000145349	CAMK2D		ENSE00001559962	ENSG00000138326	RPS24		ENSE00001755999	ENSG00000136603	SKIL
			ENSE00001626146	ENSG00000067798	NAV3		ENSE00001560463	ENSG00000182326	C1S		ENSE00001756164	ENSG00000163041	H3F3A
			ENSE00001626989	ENSG00000155657	TTN		ENSE00001560603	ENSG00000182326	C1S		ENSE00001756512	ENSG00000075711	DLG1
			ENSE00001627014	ENSG00000113389	NPR3		ENSE00001560670	ENSG00000064012	CASP8		ENSE00001756610	ENSG00000099250	NRP1
			ENSE00001627209	ENSG00000100413	POLR3H		ENSE00001560706	ENSG00000100368	CSF2RB		ENSE00001756895	ENSG00000163072	NOSTRIN
			ENSE00001627425	ENSG00000055332	EIF2AK2		ENSE00001560752	ENSG00000104972	LILRB1		ENSE00001757032	ENSG00000120451	SNX19
			ENSE00001627797	ENSG00000081803	CADPS2		ENSE00001561149	ENSG00000197872	FAM49A		ENSE00001757106	ENSG00000184792	OSBP2
			ENSE00001627822	ENSG00000224141	MIR548XHG		ENSE00001561335	ENSG00000128272	ATF4		ENSE00001757120	ENSG00000188001	TPRG1
			ENSE00001627878	ENSG00000010256	UQCRC1		ENSE00001561365	ENSG00000101333	PLCB4		ENSE00001757623	ENSG00000103342	GSPT1
			ENSE00001628947	ENSG00000160678	S100A1		ENSE00001561387	ENSG00000164142	FAM160A1		ENSE00001757939	ENSG00000234741	GAS5
			ENSE00001629022	ENSG00000155657	TTN		ENSE00001562428	ENSG00000136261	BZW2		ENSE00001758192	ENSG00000115677	HDLBP
			ENSE00001629080	ENSG00000165323	FAT3		ENSE00001562436	ENSG00000187715	KBTBD12		ENSE00001758195	ENSG00000140090	SLC24A4
			ENSE00001629529	ENSG00000110077	MS4A6A		ENSE00001563086	ENSG00000113387	SUB1		ENSE00001758829	ENSG00000099250	NRP1
			ENSE00001629712	ENSG00000141198	TOM1L1		ENSE00001563246	ENSG00000150093	ITGB1		ENSE00001759109	ENSG00000064042	LIMCH1
			ENSE00001630316	ENSG00000234793	AC114730.7		ENSE00001563591	ENSG00000084764	MAPRE3		ENSE00001759405	ENSG00000133026	MYH10
			ENSE00001630415	ENSG00000203875	SNHG5		ENSE00001563627	ENSG00000100320	RBFOX2		ENSE00001760777	ENSG00000066056	TIE1
			ENSE00001630714	ENSG00000003402	CFLAR		ENSE00001563877	ENSG00000105974	CAV1		ENSE00001761053	ENSG00000132824	SERINC3
			ENSE00001630949	ENSG00000149970	CNKSR2		ENSE00001564176	ENSG00000182326	C1S		ENSE00001761101	ENSG00000152377	SPOCK1
			ENSE00001631513	ENSG00000054523	KIF1B		ENSE00001564948	ENSG00000144331	ZNF385B		ENSE00001761241	ENSG00000110799	VWF
			ENSE00001631695	ENSG00000146648	EGFR		ENSE00001564971	ENSG00000113532	ST8SIA4		ENSE00001761744	ENSG00000166147	FBN1
			ENSE00001632029	ENSG00000155657	TTN		ENSE00001565056	ENSG00000198947	DMD		ENSE00001762236	ENSG00000115504	EHBP1
			ENSE00001632147	ENSG00000115204	MPV17		ENSE00001565253	ENSG00000143164	DCAF6		ENSE00001762310	ENSG00000149131	SERPING1
			ENSE00001632247	ENSG00000093144	ECHDC1		ENSE00001565281	ENSG00000163491	NEK10		ENSE00001762721	ENSG00000166147	FBN1
			ENSE00001632280	ENSG00000235419	AC010149.4		ENSE00001569791	ENSG00000100320	RBFOX2		ENSE00001762818	ENSG00000050628	PTGER3
			ENSE00001632658	ENSG00000002079	MYH16		ENSE00001576597	ENSG00000100320	RBFOX2		ENSE00001763410	ENSG00000213626	LBH
			ENSE00001632887	ENSG00000182177	ASB18		ENSE00001576979	ENSG00000069188	SDK2		ENSE00001763506	ENSG00000134108	ARL8B
			ENSE00001633039	ENSG00000116209	TMEM59		ENSE00001577028	ENSG00000109686	SH3D19		ENSE00001763527	ENSG00000131355	ADGRE3
			ENSE00001633131	ENSG00000146648	EGFR		ENSE00001577070	ENSG00000091436	AC013461.1		ENSE00001763561	ENSG00000137727	ARHGAP20
			ENSE00001633190	ENSG00000105926	MPP6		ENSE00001577137	ENSG00000091436	AC013461.1		ENSE00001764222	ENSG00000056998	GYG2
			ENSE00001633216	ENSG00000136052	SLC41A2		ENSE00001577192	ENSG00000131370	SH3BP5		ENSE00001764559	ENSG00000100077	ADRBK2
			ENSE00001633361	ENSG00000107104	KANK1		ENSE00001577401	ENSG00000036257	CUL3		ENSE00001764719	ENSG00000085063	CD59
			ENSE00001633432	ENSG00000003436	TFPI		ENSE00001577933	ENSG00000106355	LSM5		ENSE00001764917	ENSG00000130600	H19
			ENSE00001633590	ENSG00000142794	NBPF3		ENSE00001577983	ENSG00000163492	CCDC141		ENSE00001765309	ENSG00000077380	DYNC1I2
			ENSE00001634179	ENSG00000093183	SEC22C		ENSE00001578116	ENSG00000136689	IL1RN		ENSE00001765513	ENSG00000244625	MIATNB
			ENSE00001634381	ENSG00000106853	PTGR1		ENSE00001578286	ENSG00000163092	XIRP2		ENSE00001765781	ENSG00000130600	H19
			ENSE00001634876	ENSG00000079215	SLC1A3		ENSE00001578432	ENSG00000119866	BCL11A		ENSE00001765860	ENSG00000163539	CLASP2
			ENSE00001635245	ENSG00000114346	ECT2		ENSE00001578760	ENSG00000125637	PSD4		ENSE00001765899	ENSG00000144504	ANKMY1
			ENSE00001636277	ENSG00000234456	MAGI2-AS3		ENSE00001579354	ENSG00000163492	CCDC141		ENSE00001766100	ENSG00000085063	CD59
			ENSE00001636292	ENSG00000172965	MIR4435-2HG		ENSE00001579635	ENSG00000170417	TMEM182		ENSE00001766534	ENSG00000135218	CD36
			ENSE00001636363	ENSG00000172115	CYCS		ENSE00001580025	ENSG00000163092	XIRP2		ENSE00001767044	ENSG00000082438	COBLL1
			ENSE00001636865	ENSG00000075223	SEMA3C		ENSE00001580170	ENSG00000196141	SPATS2L		ENSE00001768191	ENSG00000115504	EHBP1
			ENSE00001636987	ENSG00000234741	GAS5		ENSE00001580590	ENSG00000163092	XIRP2		ENSE00001768196	ENSG00000213047	DENND1B
			ENSE00001637036	ENSG00000239282	GATSL3		ENSE00001580678	ENSG00000122574	WIPF3		ENSE00001768782	ENSG00000126524	SBDS
			ENSE00001637061	ENSG00000134318	ROCK2		ENSE00001581111	ENSG00000109686	SH3D19		ENSE00001769260	ENSG00000022267	FHL1
			ENSE00001637153	ENSG00000077380	DYNC1I2		ENSE00001581318	ENSG00000075884	ARHGAP15		ENSE00001769780	ENSG00000100097	LGALS1
			ENSE00001637190	ENSG00000161217	PCYT1A		ENSE00001581488	ENSG00000163092	XIRP2		ENSE00001770754	ENSG00000092607	TBX15
			ENSE00001637213	ENSG00000107771	CCSER2		ENSE00001581915	ENSG00000136848	DAB2IP		ENSE00001771243	ENSG00000130600	H19
			ENSE00001637299	ENSG00000138594	TMOD3		ENSE00001582089	ENSG00000071082	RPL31		ENSE00001771438	ENSG00000136052	SLC41A2
			ENSE00001637433	ENSG00000147576	ADHFE1		ENSE00001582129	ENSG00000170417	TMEM182		ENSE00001771562	ENSG00000166147	FBN1
			ENSE00001637575	ENSG00000166407	LMO1		ENSE00001582183	ENSG00000198612	COPS8		ENSE00001771701	ENSG00000224397	LINC01272
			ENSE00001637579	ENSG00000165323	FAT3		ENSE00001582417	ENSG00000170417	TMEM182		ENSE00001771782	ENSG00000056998	GYG2
[truncated: 10,188 more rows]

## Sheet: Table S5
Table S5: Human Primer sequences used for RT-qPCR. Provides information on primers used for human validation based on: Ensembl 76 Aug 2014. It includes primer name, Ensembl Gene ID, Ensembl Transcript ID (*more 1 transcript with target Ensembl Exon ID), Ensembl Exon ID, sequence and product length. Primers measure transcipts containing the target Ensembl Exon ID.
Primer Name	Ensemble Gene ID	Target Ensemble Exon ID	Sequence from 5' to 3'	Product Length (bp)	Slope	Efficiency	R Squared
CSDE1 Alternative Exon FWR	ENSG00000009307	ENSE00002183663	GAGATTGCCCGGTACAGCAG	177	-3.73	0.85	0.99
CSDE1 Alternative Exon REV			CCATCTCAAACAGCTCGCAG
CSDE1 Constitutively expressed Exon FWR	ENSG00000009307	ENSE00001337441	AAAGAGCACTTCCCAACGCT	71	-3.65	0.88	0.994
CSDE1 Constitutively expressed Exon REV			TGTACCGGGCAATCTCACAG
DPF2 Alternative exon FWR	ENSG00000133884	ENSE00003566396	AAGCATACCTCGAAAGCGCC	72	-3.47	0.94	0.995
DPF2 Alternative exon REV			GTGGTAACTGAGGCCTGGTC
DPF2 Constitutively expressed exon FWR	ENSG00000133884	ENSE00003541428	GATGACTTCCTGGATGACCTCG	76	-3.43	0.96	0.999
DPF2 Constitutively expressed exon REV			TGGATTTCCCCTTTCCCCGA
ANXA7 Alternative exon FWR	ENSG00000138279	ENSE00000986949	CCAGCACAGGTTCCACTACC	131	-3.19	1.05	0.991
ANXA7 Alternative exon REV			ACAGGAGAGAAAACAGGATAGGA
ANXA7 Constitutively expressed FWR	ENSG00000138279	ENSE00003673501	GGTATCCACAGCCACCTTCA	72	-3.5	0.93	0.999
ANXA7 Constitutively expressed REV			CAGGAAAGCCACCAGGTAGT
TMEM245 Alternative exon FWR	ENSG00000106771	ENSE00001181383	TGGAAAAGAGTCTTCTGGGGC	123	-3.15	1.07	0.998
TMEM245 Alternative exon REV			GTGGAGGGCTGGTCTTCACT
TMEM245 Constitutively expressed exon FWR	ENSG00000106771	ENSE00001181391	ACGTTGGTGGTTGGCTATGT	126	-3.42	0.96	0.997
TMEM245 Constitutively expressed exon REV			GCCAGCCAGGGATGCTAAAT
RAB6A Alternative exon FWR	ENSG00000175582	ENSE00001358762	GGGAGCAAAGCGTTGGAAAG	142	-3.56	0.945	0.995
RAB6A Alternative exon REV			CACAGCTGAAGCCTGATTGT
RAB6A Constitutively expressed exon FWR	ENSG00000175582	ENSE00002289073	CAGTCTGTGGAGAGTCCTGCT	173	-3.55	0.91	0.982
RAB6A Constitutively expressed exon REV			ATTGTGGAACTAGAGGAGCGGC
RAB6A Alternative exon FWR	ENSG00000175582	ENSE00001184543	TGTACTTGGAGGATCGAACAGT	73	-3.19	1.05	0.98
RAB6A Alternative exon REV			ATCAAGCTCCTGAACCGCTC
RAB6A Constitutively expressed exon FWR	ENSG00000175582	ENSE00002289073	CAGTCTGTGGAGAGTCCTGCT	173	-3.55	0.91	0.982
RAB6A Constitutively expressed exon REV			ATTGTGGAACTAGAGGAGCGGC
CAPZB Alternative exon FWR	ENSG00000077549	ENSE00001465905	GGATATCGTCAATGGGCTGAG	108	-3.61	0.89	0.985
CAPZB Alternative exon REV			ATGTAGATCTGGCGCTGGGT
CAPZB Constitutively expressed exon FWR	ENSG00000077549	ENSE00003691575	GACTGCTCCCCACACATAGC	116	-3.41	0.96	0.999
CAPZB Constitutively expressed exon REV			AGCCCATTGACGATATCCTTTGT
CCDC47 Alternative exon FWR	ENSG00000108588	ENSE00001347617	TGGAGGAGAGGCCCATGTAT	199	-3.09	1.1	0.999
CCDC47 Alternative exon REV			GAACAGGCCTGCACTAAAGC
CCDC47 Constitutively expressed exon FWR	ENSG00000108588	ENSE00000742037	AAGATCCTGAGAAACAGCGCA	154	-3.21	1.04	0.995
CCDC47 Constitutively expressed exon REV			CAGAGCTTACAGGTGGCATCA
NQO2 Alternative exon FWR	ENSG00000124588	ENSE00001358211	ACAAACAACATGATTTCGGGCA	71	-3.36	0.98	0.992
NQO2 Alternative exon REV			AGTGTTTCTGCAGACTGGGG
NQO2 Constitutively expressed exon FWR	ENSG00000124588	ENSE00001083962	ATGCACACCAGGAACCCAAG	138	-3.52	0.92	0.979
NQO2 Constitutively expressed exon REV			TATCTTTGTCTGTGGCCCTCG
RBM25 Alternative exon FWR	ENSG00000119707	ENSE00002184792	CGGGCAGAAATCTCGAACCA	91	-3.3	1.01	0.993
RBM25 Alternative exon REV			AAGACCCCGCCGCTGA
RBM25 Constitutively expressed exon FWR	ENSG00000119707	ENSE00003571796	CCCGCAGTTTCCAGGATTTC	86	-3.43	0.96	0.996
RBM25 Constitutively expressed exon REV			TTGGAGCAGGAGCCATAATGC
STK40 Alternative exon FWR	ENSG00000196182	ENSE00001459560	AAGCTATGTCCTTCGGCAGT	80	-3.4	0.97	0.993
STK40 Alternative exon REV			TCTCTTGGAGCAGGATTGCG
STK40 Constitutively expressed exon FWR	ENSG00000196182	ENSE00003512616	TAGTGCAGTGTTTGGCGAGG	93	-3.53	0.92	0.999
STK40 Constitutively expressed exon FWR			TCTCTATGCCTTGGTCCCCC
SRSF5 Alternative exon FWR	ENSG00000100650	ENSE00002452925	GTGTCGTTGGCCTTATGACG	72	-3.12	1.09	0.998
SRSF5 Alternative exon REV			GCCCAACCAAGAGTGACCA
SRSF5 Constitutively expressed exon FWR	ENSG00000100650	ENSE00003661344	ATTGAACATGCTAGGGCTCG	77	-3.25	1.03	0.998
SRSF5 Constitutively expressed exon REV			GGTCTGCGACTACTAAAACGGT
STAU1 Alternative exon FWR	ENSG00000124214	ENSE00001456369	TCCTGGAACGCCCTCTTTTT	78	-3.39	0.97	0.998
STAU1 Alternative exon REV			AAACAGCTTTCAGTGCAGGTT
STAU1 Constitutively expressed exon FWR	ENSG00000124214	ENSE00003617742	TCTCGGATGCAGTCCACCTA	162	-3.31	1	0.996
STAU1 Constitutively expressed exon REV			GTGTTTCGCAGCCTGTCTTG
TTC17 Alternative exon FWR	ENSG00000052841	ENSE00001100715	CCTTCCCATTGCCTACAGGATA	87	-3.39	0.97	0.998
TTC17 Alternative exon REV			TGTTGAAGGGTACACAGAGGC
TTC17 Constitutively expressed exon FWR	ENSG00000052841	ENSE00003660131	GGCGGCGTCTAGACTTACAA	70	-3.27	1.02	0.996
TTC17 Constitutively expressed exon REV			GAGCTTCTGGCCACTCCATC
ATXN2L Alternative exon FWR	ENSG00000168488	ENSE00001433064	CACCCTACCCCTACATCGGA	74	-3.35	1	0.999
ATXN2L Alternative exon REV			ATCGGCTCCTCCTGGAAATC
ATXN2L Constitutively expressed exon FWR	ENSG00000168488	ENSE00003690887	TGTTCACCAGTCCTACCCAC	170/173	-3.33	1	0.999
ATXN2L Constitutively expressed exon REV			GATTCTGCTGTGGCTGTCCA
VCL Alternative exon FWR	ENSG00000035403	ENSE00000709651	GAAGCTCGCAAATGGTCCAG	142	-3.62	0.89	0.974
VCL Alternative exon REV			ACAGCAGCTCAGGTTCGTAA
VCL Constitutively expressed exon FWR	ENSG00000035403	ENSE00000986364	AACCAGTATTGCTCGTCGGG	188	-3.65	0.88	0.997
VCL Constitutively expressed exon REV			TCTTTTGCAGTCCAGGGTCG
WDR7 Alternative exon FWR	ENSG00000091157	ENSE00000903379	TAGACCAAGCACCCCAGACC	134	-3.65	0.89	0.998
WDR7 Alternative exon REV			CAGAGCCAGAGTGATCAGCAT
WDR7 Constitutively expressed exon FWR	ENSG00000091157	ENSE00003665528	TACCAGGCCACCTAGACCAA	70	-3.5	0.93	0.991
WDR7 Constitutively expressed exon REV			ATTACTGGAAGTTGGAGGGGA
UBE2D3 Alternative exon FWR	ENSG00000109332	ENSE00001282354	GATGACCCCCTAGTGCCAGA	82	-3.72	0.86	0.986
UBE2D3 Alternative exon REV			CTGTCCACTCTCTTGCTAACC
UBE2D3 Constitutively expressed exon FWR	ENSG00000109332	ENSE00003517856	CACAGTGGTCGCCTGCTTTA	108	-3.35	0.98	0.999
UBE2D3 Constitutively expressed exon REV			AGATCCGTGCAATCTCTGGC
HNRNPM Alternative exon FWR	ENSG00000099783	ENSE00001679072	ACCTGGTTAAAGAAAAAGTTGGTGA	163	-3.47	0.94	0.999
HNRNPM Alternative exon REV			TTCAGTGGTCTTCCGCTCAG
HNRNPM Constitutively expressed exon FWR	ENSG00000099783	ENSE00003652040	GGTCCGAGCAGACATTCTTGA	116	-3.43	0.96	0.998
HNRNPM Constitutively expressed exon REV			GCAGCTGGCCATTGAACATA
MICU1 Alternative exon FWR	ENSG00000107745	ENSE00002261278	CAAATGGGACACCTAGAAAGACT	130	-3.1	1.1	0.991
MICU1 Alternative exon REV			CTCCTTGGCCCGTCTGTAAG
MICU1 Constitutively expressed exon FWR	ENSG00000107745	ENSE00003612065	AGTTTGAACGCCATGACCCT	78	-3.31	1	0.999
MICU1 Constitutively expressed exon REV			CCCCACTGTAGGCAAGTAGC
ADK Alternative exon FWR	ENSG00000156110	ENSE00002319053	CGCAAGCGCTGAGAGAAAAT	71	-3.23	1.04	0.997
ADK Alternative exon REV			GTCCACTACAGCAGAGATGTCA
ADK Constitutively expressed exon FWR	ENSG00000156110	ENSE00003627238	TCCTCTGCTTGACATCTCTGC	99	-3.34	1	0.996
ADK Constitutively expressed exon REV			TCCTTGTGTTTGTCTTCAGCC
R3HDM1 Alternative exon FWR	ENSG00000048991	ENSE00001314818	GCAGTCATTTGGACAGACAGGA	79	-3.34	0.99	0.987
R3HDM1 Alternative exon REV			TTCACACACTGCAAGGCTCC
R3HDM1 Constitutively expressed exon FWR	ENSG00000048991	ENSE00003487278	CCAGTGATAAGTTGCCCAGAA	74	-3.48	0.94	0.988
R3HDM1 Constitutively expressed exon REV			ATCTATGCCAGTTGAATCAGTGT
LSM14B Alternative exon FWR	ENSG00000149657	ENSE00001109141	AAGTTGGTAAGCCCTCCAGC	72	-3.45	0.94	0.998
LSM14B Alternative exon REV			TGAAACGGGCTGTGGAGATG
LSM14B Constitutively expressed exon FWR	ENSG00000149657	ENSE00003575228	TTGGCACTGAAGACCGTCC	125	-3.73	0.85	0.998
LSM14B Constitutively expressed exon REV			GTGCTGAGCTTTCGGAGGTT

## Sheet: Table S6
Table S6: Gene Ontology analysis for Molecular Function across three comparisons from HTA-2.0 TWINS(FDR=<0.05) study using topGO R package
Comparison	GO.ID	Term	Annotated	Significant	Expected	Rank in elimFisher	elimFisher	weightFisher	fdr
Muscle vs Adipose	GO:0035256	G-protein coupled glutamate receptor binding	5	5	0.48	1	3.5e-06	0.0009	0.0302
	GO:0008266	poly(U) RNA binding	8	6	0.76	2	7.1e-06	7.1e-06	0.0349
Adipose vs Blood	GO:0008201	heparin binding	122	22	7.39	1	3.5e-06	3.5e-06	0.0139
	GO:0005509	calcium ion binding	516	57	31.25	2	7.1e-06	7.1e-06	0.0141
	GO:0050998	nitric-oxide synthase binding	16	7	0.97	3	2.1e-05	2.1e-05	0.0279
Muscle vs Blood	GO:0003779	actin binding	283	82	29.2	1	2.1e-15	4.3e-15	0
	GO:0008307	structural constituent of muscle	32	21	3.3	2	6.9e-14	6.9e-14	0
	GO:0005516	calmodulin binding	138	38	14.24	3	9.5e-09	9.5e-09	0
	GO:0000146	microfilament motor activity	19	10	1.96	4	5.1e-06	1.4e-05	0.0049
	GO:0044325	ion channel binding	87	23	8.98	5	1.6e-05	1.6e-05	0.0124
	GO:0005070	SH3/SH2 adaptor activity	36	13	3.71	6	3.4e-05	3.4e-05	0.0218
	GO:0051015	actin filament binding	86	22	8.87	7	4.3e-05	4.3e-05	0.0218
	GO:0042803	protein homodimerization activity	541	85	55.81	8	4.5e-05	4.5e-05	0.0218
	GO:0030898	actin-dependent ATPase activity	12	7	1.24	9	6.1e-05	6.1e-05	0.0263
	GO:0005509	calcium ion binding	476	75	49.11	10	0.00011	0.00011	0.0426
	GO:0005201	extracellular matrix structural constituent	51	15	5.26	11	0.00013	0.00055	0.0458

## Sheet: Table S7
Table S7: Summmary of Domain analysis
Adipose vs Blood	Other cat = domains with counts 3 or less		Muscle vs Adipose	Other cat = domains with counts 3 or less		Muscle vs Blood	Other cat = domains with counts 9 or less
Row Labels	Count of pfam name		Row Labels	Count of pfam name		Row Labels	Count of pfam name
EGF_CA	11		Pkinase	14		PDZ	24
fn3	10		I-set	9		Pkinase	22
I-set	9		PH	7		I-set	21
Pkinase	5		Pkinase_Tyr	7		Collagen	19
PDZ	5		Ank_2	7		CH	18
Sushi	5		Homeobox	6		fn3	18
CUB	4		LRR_8	5		PH	15
PH	4		Ras	5		Ig_2	15
FERM_M	4		EF-hand_7	5		Pkinase_Tyr	13
Ras	4		Ig_2	5		VWA	11
WD40	4		Filament	4		Ank_2	11
LRR_8	4		Ldl_recept_a	4		Myosin_head	11
Y_phosphatase	4		fn3	4		LIM	11
VWC	3		EGF_CA	4		SH3_1	10
Septin	3		LIM	4		EGF_CA	9
CTF_NFI	3		Myosin_head	4		SH2	8
F5_F8_type_C	3		Ion_trans	4		Ras	8
V-set	3		START	3		Ion_trans	8
FXa_inhibition	3		RhoGEF	3		V-set	7
Peptidase_M14	3		Collagen	3		LRR_8	7
Cadherin	3		Actin	3		Guanylate_kin	6
Pkinase_Tyr	3		SH3_2	3		Cadherin	6
EF-hand_7	3		EF-hand_8	3		Spectrin	6
Trypsin	3		PDZ	3		C2	6
cEGF	3		ADH_N	3		Filament	6
DUF4174	2		CUB	3		T-box	5
SRCR	2		Arf	3		VWC	5
Ig_3	2		RRM_1	3		Ig_3	5
KH_1	2		Y_phosphatase	3		C1_1	5
7tm_1	2		Spectrin	3		EF-hand_7	5
Ldl_recept_b	2		C2	3		Mito_carr	5
Ribophorin_II	2		MFS_1	3		EF-hand_8	4
adh_short	2		V-set	3		7tm_2	4
SH3_9	2		A_deaminase	2		Laminin_EGF	4
LIM	2		HCO3_cotransp	2		MIP	4
HCO3_cotransp	2		ECH_1	2		WD40	4
FERM_N	2		BAH	2		Myosin_tail_1	4
C2	2		Helicase_C	2		Trypsin	4
Synuclein	2		IL8	2		HMG_box	4
RhoGAP	2		Tetraspannin	2		CD20	4
Ank_2	2		VWA	2		KRAB	3
Sema	2		Cyclin_N	2		Bromodomain	3
7tm_2	2		FERM_M	2		Sema	3
SH2	2		Septin	2		BTB	3
GPS	2		BTB	2		KH_1	3
Spectrin	2		SPRY	2		Cation_ATPase_C	3
Collagen	2		C1_1	2		MFS_1	3
Integrin_beta	2		T-box	2		CTF_NFI	3
GST_C	2		LRR_1	2		MARVEL	3
Thyroglobulin_1	2		Tropomyosin	2		WW	3
MFS_1	2		adh_short	2		SH3_2	3
TSP_1	2		Glyco_transf_8	2		zf-C2H2	3
MH1	2		AhpC-TSA	2		Sushi	3
VWA	2		HA2	2		RhoGAP	3
Na_Ca_ex	2		Cadherin	2		Neur_chan_LBD	3
EGF	2		Sema	2		RRM_1	3
NAD_Gly3P_dh_N	2		Tweety	2		SAM_PNT	3
Lectin_C	2		SH3_1	2		Laminin_G_2	3
Ion_trans	2		Dynein_heavy	2		FERM_C	3
Cornichon	1		HLH	2		zf-C2H2_6	3
PKK	1		Gelsolin	2		RasGAP	3
Oxysterol_BP	1		SRCR	2		Ank_5	3
Acyl-CoA_dh_M	1		Peptidase_C1	2		C1-set	3
Sarcoglycan_2	1		Sulfatase	2		ITAM	3
3HCDH_N	1		Peptidase_M1	2		P2X_receptor	2
UXS1_N	1		TAFH	2		SDF	2
AhpC-TSA	1		Peptidase_M14	2		Calponin	2
A_deaminase	1		TRAM_LAG1_CLN8	2		COLFI	2
ELL	1		CH	2		WH1	2
Rdx	1		TUDOR	2		ADH_zinc_N	2
ELM2	1		Phosphodiest	2		PID	2
Serpin	1		Glyco_transf_64	2		CUB	2
Endostatin	1		Neur_chan_LBD	2		Ribosomal_L3	2
TGFb_propeptide	1		PAN_1	2		DBB	2
Ephrin	1		1-cysPrx_C	2		SH3_9	2
ECH_1	1		KRAB	2		DMPK_coil	2
Ephrin_rec_like	1		VWD	1		Myosin_TH1	2
Peptidase_C26	1		RB_B	1		DSPc	2
ERG4_ERG24	1		Peptidase_A22B	1		Peptidase_M10	2
PI3_PI4_kinase	1		DUF1041	1		Aldedh	2
Exo_endo_phos	1		Ctr	1		PX	2
Put_Phosphatase	1		DUF1151	1		Aldo_ket_red	2
AhpC-TSA_2	1		OAR	1		Calsequestrin	2
Ribonuc_L-PSP	1		DUF1220	1		Amidinotransf	2
FAD_binding_8	1		PK_C	1		CAP_N	2
SelP_N	1		DUF1624	1		FERM_M	2
Far-17a_AIG1	1		6PF2K	1		Serinc	2
SMC_N	1		DUF1712	1		Fibrinogen_C	2
FERM_C	1		Tropomodulin	1		Tropomyosin_1	2
TAFH	1		DUF3166	1		Aminotran_1_2	2
Aldedh	1		Neogenin_C	1		LRRNT	2
Transferrin	1		DUF3528	1		Fox-1_C	2
Amino_oxidase	1		PAE	1		NTR	2
Acyl-CoA_dh_1	1		DUF4470	1		G-alpha	2
FGF	1		4HBT	1		PB1	2
EF-hand_6	1		DUF4482	1		Glyco_hydro_18	2
Flavodoxin_2	1		Proteasome	1		PhyH	2
Paralemmin	1		DUF4544	1		Guanylate_cyc	2
Aminotran_1_2	1		RNase_T	1		Cadherin_pro	2
Peptidase_S24	1		DUF4603	1		Hairy_orange	2
Folate_carrier	1		SNF2_N	1		RA	2
Phosphodiest	1		DUF4616	1		HLH	2
6PF2K	1		TFIID_NTD2	1		Reticulon	2
CENP-R	1		DUSP	1		Ank	2
GAS2	1		UCH	1		RhoGEF	2
PP1_inhibitor	1		AhpC-TSA_2	1		Homeobox	2
GAT	1		zf-HC5HC2H	1		SAM_1	2
Rad51	1		Aldedh	1		A_deaminase	2
Gelsolin	1		Noelin-1	1		Sarcoglycan_1	2
CIDE-N	1		EF-hand_1	1		IL8	2
Glyco_transf_8	1		P2X_receptor	1		Carb_anhydrase	2
Ribosomal_S11	1		EF-hand_4	1		Integrin_beta	2
Glycos_transf_1	1		PDEase_I	1		Serpin	2
SEA	1		EF-hand_6	1		Ion_trans_2	2
Glypican	1		Peptidase_M16	1		Synuclein	2
Cmc1	1		Amidinotransf	1		zf-met	2
Anoctamin	1		PI3_PI4_kinase	1		UCH	2
SH3_2	1		AMP-binding	1		BAR	2
APCDDC	1		Popeye	1		Y_phosphatase	2
Copine	1		EF-hand_like	1		LRR_6	2
Arf	1		RabGAP-TBC	1		MH1	2
Aconitase	1		EFhand_Ca_insen	1		VWA_N	1
hEGF	1		cNMP_binding	1		RWD	1
TFIIS_M	1		ANF_receptor	1		Pkinase_C	1
HEM4	1		SCA7	1		FCH	1
CTP_transf_like	1		ELFV_dehydrog	1		Taxilin	1
Homeobox_KN	1		COPIIcoated_ERV	1		CS	1
DARPP-32	1		ELM2	1		Peptidase_C12	1
HOOK	1		Crystall	1		COesterase	1
Vg_Tdu	1		Ephrin	1		RasGEF_N	1
HS1_rep	1		Synuclein	1		FERM_N	1
DZR	1		ERG4_ERG24	1		Cation_ATPase_N	1
hSH3	1		DAGK_acc	1		Ferric_reduct	1
zf-C3HC4_3	1		ESSS	1		TRIC	1
HSL_N	1		Death	1		FGGY_C	1
NTR	1		Exo_endo_phos	1		PAX	1
HSP20	1		DHR-2	1		CTNNB1_binding	1
p450	1		FA	1		Phosphorylase	1
HYR	1		Drf_GBD	1		CTP_transf_like	1
CBAH	1		FBA	1		PTPLA	1
I_LWEQ	1		Na_H_Exchanger	1		Filamin	1
CD20	1		Fcf1	1		Ribonuclease_T2	1
ARL2_Bind_BART	1		Neur_chan_memb	1		Aminotran_5	1
Perilipin	1		Fer2_2	1		COX17	1
IF3_C	1		Nucleoplasmin	1		Folate_carrier	1
Phosducin	1		FERM_C	1		Sorb	1
Ifi-6-16	1		Occludin_ELL	1		adh_short	1
PHR	1		Ank	1		TIR	1
Ig_2	1		PA26	1		Frag1	1
PIG-F	1		Ferritin	1		Tubulin-binding	1
BAR	1		Paralemmin	1		Fumble	1
Ceramidase	1		FGF	1		p450	1
Bromodomain	1		Pentapeptide_4	1		FXa_inhibition	1
PMP22_Claudin	1		FGGY_C	1		PDEase_I	1
1-cysPrx_C	1		CBAH	1		Cyclin_C	1
Proteasome	1		14-3-3	1		PG_binding_1	1
ITAM	1		PFK	1		G6B	1
Pyr_redox_2	1		Ank_4	1		Piezo_RRas_bdg	1
C1-set	1		PHR	1		GAF	1
CH	1		Folate_carrier	1		Profilin	1
Laminin_G_1	1		PIP5K	1		GAS2	1
Reticulon	1		FSA_C	1		Pyrophosphatase	1
LAP1C	1		Clusterin	1		GBP	1
Rib_hydrolayse	1		Fumble	1		RF-1	1
LBP_BPI_CETP	1		Prokineticin	1		GED	1
Clat_adaptor_s	1		FXa_inhibition	1		Ribosomal_L31e	1
Ldh_1_C	1		PX	1		Gelsolin	1
SAB	1		GAF	1		SapB_2	1
Ldl_recept_a	1		Ran_BP1	1		Globin	1
SDF	1		Gal-bind_lectin	1		Septin	1
3-PAP	1		Reticulon	1		Glyco_hydro_15	1
Sec1	1		GAS2	1		SH3BP5	1
C4	1		Ribosomal_S6e	1		Cyclin_N	1
SelR	1		Gasdermin	1		Adenylsucc_synt	1
CABIT	1		SAM_1	1		Glyco_hydro_38	1
cNMP_binding	1		GAT	1		TFIIIC_sub6	1
Lipase	1		Sedlin_N	1		Glyco_hydro_65m	1
COLFI	1		GCS	1		TMPIT	1
LRAT	1		Serinc	1		Glyco_transf_29	1
ABC_membrane	1		APCDDC	1		ADH_N	1
LRR_6	1		SH3_9	1		Glyco_transf_49	1
SNF	1		GF_recep_IV	1		Clat_adaptor_s	1
3HCDH	1		Sorb	1		Glycos_transf_1	1
SQS_PSY	1		Glyco_hydro_47	1		CN_hydrolase	1
LSM	1		CtIP_N	1		GPS	1
Cpn60_TCP1	1		A2M_comp	1		P53	1
Lysyl_oxidase	1		7tm_1	1		GST_C	1
T-box	1		ARL6IP6	1		PBP	1
MACPF	1		7tm_2	1		GST_C_2	1
Tctex-1	1		Glycos_transf_3	1		Pep_M12B_propep	1
MAGP	1		Thymidylate_kin	1		GST_N	1
TGF_beta	1		GMC_oxred_N	1		DUF2205	1
Calpain_inhib	1		TRC8_N	1		GST_N_3	1
THOC7	1		Guanylate_kin	1		PH_BEACH	1
MgtE	1		TSP_1	1		Cytochrom_C	1
TPR_8	1		Asp-B-Hydro_N	1		PI3_PI4_kinase	1
Calreticulin	1		Tyr-DNA_phospho	1		AMP-binding	1
Actin	1		HATPase_c	1		PK_C	1
MHC_I	1		UPAR_LY6	1		DAP	1
Tubulin	1		HCaRG	1		Podoplanin	1
Mtc	1		VIT	1		HATPase_c	1
DUF1220	1		Atg14	1		PTEN_C2	1
Myosin_head	1		WH1	1		HbrB	1
VPS9	1		B56	1		E1_DerP2_DerF2	1
Myotub-related	1		zf-C3HC4	1		HCO3_cotransp	1
DUF4634	1		His_Phos_2	1		Caldesmon	1
CAP_C	1		Zip	1		His_Phos_1	1
WW	1		BAAT_C	1		Reprolysin	1
NAD_binding_6	1		NAD_binding_1	1		HJURP_C	1
zf-C2H2_6	1		HMG_box	1		AIP3	1
CAP_N	1		CaMKII_AD	1		DARPP-32	1
zf-CCCH	1		HMG14_17	1		Ribosomal_L22	1
NDUF_B6	1		NIF	1		Complex1_30kDa	1
NfI_DNAbd_pre-N	1		BACK	1		CAP_C	1
Grand Total	332		Nuc_deoxyrib_tr	1		Death	1
			Homeobox_KN	1		EF-hand_like	1
			NUP50	1		HRM	1
			HOOK	1		Sarcoglycan_2	1
			OATP	1		HS1_rep	1
			Hormone_recep	1		SelR	1
			OLF	1		hSH3	1
			HPS3_Mid	1		F-actin_cap_A	1
			p450	1		HSP20	1
			HPS3_N	1		F5_F8_type_C	1
			PAC2	1		HSP70	1
			HS1_rep	1		SK_channel	1
			Carb_anhydrase	1		Hydrolase	1
			HSP70	1		STAT_int	1
			PAS_11	1		I_LWEQ	1
			I_LWEQ	1		FAD_binding_3	1
			Carn_acyltransf	1		DENN	1
			A2M_N	1		TEA	1
			Pept_tRNA_hydro	1		IF3_C	1
			Ifi-6-16	1		TGFb_propeptide	1
			CathepsinC_exc	1		ig	1
			IFT43	1		TMEM154	1
			CD20	1		Ank_4	1
			Band_3_cyto	1		TPD52	1
			Perilipin	1		AA_permease_2	1
			Ig_3	1		FAM92	1
			CD225	1		Ig_J_chain	1
			Ig_J_chain	1		TTL	1
			Phosphorylase	1		IL1	1
			Band_7	1		UDPGP	1
			PI-PLC-X	1		IL1_propep	1
			IMS	1		Voltage_CLC	1
			PIP49_N	1		DEP	1
			IMS_C	1		Cmc1	1
			PK	1		IMD	1
			ING	1		FBPase	1
			Clathrin	1		Inhibitor_I29	1
			Inositol_P	1		P4Ha_N	1
			Polyketide_cyc	1		INSIG	1
			BCDHK_Adom3	1		PAF-AH_p_II	1
			PP2C	1		Integrin_alpha	1
			IRF-3	1		DUF2051	1
			Proteasom_PSMB	1		DHR-2	1
			IRS	1		PCRF	1
			PTCB-BRCT	1		Anoctamin	1
			JmjC	1		CABIT	1
			Rab_eff_C	1		DLH	1
			Kelch_1	1		Peptidase_C1	1
			Raftlin	1		IRS	1
			Kelch_6	1		Peptidase_M1	1
			CNH	1		Complex1_LYR	1
			ZU5	1		Peptidase_M28	1
			RED_C	1		zf-RING_9	1
			A2M_recep	1		Actin	1
			RhoGAP	1		Kelch_1	1
			Laminin_G_1	1		Phosducin	1
			Ribophorin_II	1		ArfGap	1
			LAP1C	1		DUF3456	1
			RIIa	1		ASF1_hist_chap	1
			Latexin	1		DUF4174	1
			Cofilin_ADF	1		Kunitz_BPTI	1
			Ldh_1_N	1		PK	1
			SBF_like	1		ATP-synt_E	1
			ABC_membrane	1		Dynamin_M	1
			Sec39	1		ATP-synt_F6	1
			Ldl_recept_b	1		Calcipressin	1
			Selenoprotein_S	1		Laminin_G_3	1
			Leu_zip	1		Pro_isomerase	1
			Complex1_30kDa	1		LBP_BPI_CETP	1
			ABC1	1		PSI	1
			SH2	1		Ldl_recept_a	1
			Lipase	1		PTP_N	1
			CortBP2	1		Ldl_recept_b	1
			LisH	1		Put_Phosphatase	1
			SHIPPO-rpt	1		Lectin_C	1
			Longin	1		Pyridoxal_deC	1
			Somatomedin_B	1		dNK	1
			C2-set_2	1		ECH_1	1
			Spatacsin_C	1		Lipase	1
			LRR_4	1		EF-1_beta_acid	1
			CTF_NFI	1		Lipase_GDSL	1
			LRR_6	1		Rdx	1
			SSF	1		Lipocalin	1
			C4	1		EF-hand_4	1
			Sugar_tr	1		Drf_FH3	1
			Lysyl_oxidase	1		EF-hand_6	1
			Sushi	1		Beach	1
			Mab-21	1		Ribonuc_red_sm	1
			CutC	1		LRRCT	1
			MACPF	1		Ribosomal_L13	1
			Cytochrom_C	1		Copine	1
			MAM	1		CortBP2	1
			Thioredoxin_8	1		LSM	1
			MAPEG	1		RR_TM4-6	1
			TMEM234	1		LUC7	1
			MARVEL	1		RTP801_C	1
			TRAP_alpha	1		M-inducer_phosp	1
			MatE	1		RYDR_ITPR	1
			tRNA-synt_1d	1		MAGP	1
			MCM	1		EFhand_Ca_insen	1
			DAGK_cat	1		MAGUK_N_PEST	1
			MDFI	1		EGF_2	1
			Tubulin	1		MAPEG	1
			Membr_traf_MHD	1		Scramblase	1
			DHDPS	1		BK_channel_a	1
			Menin	1		SelP_N	1
			Ubiquitin_3	1		MBOAT	1
			Methyltr_RsmB-F	1		Endostatin	1
			UCR_14kD	1		Aa_trans	1
			Aconitase	1		Ets	1
			UQ_con	1		Yip1	1
			Mg_trans_NIPA	1		Acyl-CoA_ox_N	1
			VHS	1		CNH	1
			MgtE	1		CATSPERG	1
			DnaJ	1		zf-H2C2_5	1
			MHC_I	1		SH3BGR	1
			WD40	1		ABC1	1
			MIP	1		SIT	1
			wnt	1		Mlf1IP	1
			MIS13	1		SMC_N	1
			zf-C2H2_6	1		MRP-S22	1
			Mito_carr	1		CBS	1
			zf-C4	1		MRP-S35	1
			Mod_r	1		Sugar_tr	1
			zinc_ribbon_10	1		Mtp	1
			Mtp	1		Syndecan	1
			DSPc	1		Myelin_MBP	1
			CALCOCO1	1		cEGF	1
			Kunitz_BPTI	1		ABC2_membrane_3	1
			Grand Total	499		TB2_DP1_HVA22	1
						Abhydrolase_1	1
						Tetraspannin	1
						DUF1151	1
						TGF_beta	1
						Na_K-ATPase	1
						TIP120	1
						NCU-G1	1
						TLE_N	1
						Ndr	1
						TMEM156	1
						NDUF_B5	1
						TNFR_c6	1
						C4	1
						TPR_12	1
						Neur_chan_memb	1
						Tropomyosin	1
						NfI_DNAbd_pre-N	1
						Troponin	1
						Nfu_N	1
						Trypsin_2	1
						NifU	1
						Tubulin	1
						NKAIN	1
						FancD2	1
						NT-C2	1
						UPF0697	1
						NTP_transf_2	1
						VEGF_C	1
						DUF1220	1
						Clathrin	1
						OAR	1
						Claudin_2	1
						OAS1_C	1
						Fanconi_A	1
						OATP	1
						Far-17a_AIG1	1
						Oxysterol_BP	1
						DUF1279	1
						cNMP_binding	1
						MHC_I_C	1
						Cobl	1
						AAA_18	1
						6PF2K	1
						KCNQ_channel	1
						Grand Total	815
